# Supplementary material for: Elevation in Cell Cycle and Protein Metabolism Gene Transcription in Inactive Colonic Tissue From Icelandic Patients With Ulcerative Colitis
Source: Inflamm Bowel Dis. 2018 Nov 19;25(2):317–27. doi: 10.1093/ibd/izy350 (PMC6327231; doi:10.1093/ibd/izy350)
Supplement: Supplementary Table 1 [file izy350_suppl_supplementary_table_1.xlsx]

## Sheet: Sheet1
Gene information								Predicted damaging packages					Gnomad allele frequency for different populations														Decode reference count/alt count/ref frequency/alt frequency
VARIANT_ID	Location	Allele	Gene	Codons	Existing_variation	IMPACT	SYMBOL	SIFT	PolyPhen	CAROL	Kaviar	CADD	gnomad_AF_AFR	gnomad_AF_AMR	gnomad_AF_ASJ	gnomad_AF_EAS	gnomad_AF_FIN	gnomad_AF_NFE	gnomad_AF_OTH	gnomad_AF_SAS	gnomad_AF_Male	gnomad_AF_Female	no_call_rate_all	UC_MUT_pc	UC_alt_frq	HC_alt_frq	D_ref_count	D_alt_count	D_ref_frq	D_alt_frq	UCHC_fisher_OR	UCHC_fisher_p	UCD_fisher_OR	UCD_fisher_p
6_4087949_A_T	6:4087949	T	ENSG00000185689	gAc/gTc	rs13200786	MODERATE	C6orf201	deleterious(0)	probably_damaging(0.996)	Deleterious(1.000)	0.009273	24.1											0	0.444444	0.25	0	2407	229	0.913	0.087	inf	0.00221219	3.50364	0.00334318
14_92537353_C_CG	14:92537353-92537354	G	ENSG00000066427	ggg/gCgg	rs763461489	HIGH	ATXN3					23.6											0.0833333	0.777778	0.444444	0.1					7.2	0.00253978
13_40298638_TA_T	13:40298639	-	ENSG00000133103		TMP_ESP_13_40298639_40298639	LOW	COG6					7.329	0.0184987	0.0513308	0.0193798	0.00193548	0.103053	0.0350974	0.0408163		0.0314594	0.0324906	0.138889	0.3125	0.21875	0					inf	0.0109835
6_36945938_C_T	6:36945938	T	ENSG00000137409		rs61748598	LOW	MTCH1				0.015427	11.65											0	0.388889	0.194444	0	2462	174	0.934	0.066	inf	0.0113334	3.41538	0.00905556
1_158624528_G_T	1:158624528	T	ENSG00000163554	gCt/gAt	rs35948326	MODERATE	SPTA1	tolerated(0.1)	possibly_damaging(0.661)	Neutral(0.909)	0.032932	24.4	0.00630734	0.0322196	0.0529801	0	0.0386598	0.047273	0.0387755		0.0309357	0.0325867	0.194444	0.357143	0.178571	0	2502	134	0.949	0.051	inf	0.0214486	4.05905	0.0133754
19_8182174_G_A	19:8182174	A	ENSG00000142449	gaC/gaT	rs118050938	LOW	FBN3				0.015048	5.781	0.00588235	0.00477327	0.00331126	0	0.0191977	0.0241125	0.0204499		0.0158525	0.0168988	0.0277778	0.294118	0.147059	0	2560	76	0.971	0.029	inf	0.0229906	5.80762	0.00316349
13_77699596_T_C	13:77699596	C	ENSG00000005810	aAt/aGt	rs34474844	MODERATE	MYCBP2		probably_damaging(0.958)	Neutral(0.958)	0.024938	21.7	0.00641319	0.0178998	0.0430464	0	0.0134516	0.0337109	0.027551		0.0221404	0.0205687	0	0.277778	0.166667	0	2396	240	0.909	0.091	inf	0.0249335	1.99667	0.137518
5_666244_G_GGGG	5:666244-666245	GGGCACAGGCGACTTA	ENSG00000171368		rs149807312	LOW	TPPP						3.77232e-01,3.36193e-02,0.00000e+00	3.74699e-01,2.40964e-03,0.00000e+00	3.63333e-01,0.00000e+00,0.00000e+00	2.41615e-01,0.00000e+00,0.00000e+00	2.11086e-01,0.00000e+00,0.00000e+00		2.98337e-01,0.00000e+00,0.00000e+00		3.04662e-01,1.02343e-02,5.91576e-05	2.94638e-01,8.76680e-03,0.00000e+00	0	0.666667	0.388889	0.138889					3.94545	0.0308622
3_108229437_G_GA	3:108229437-108229438	A	ENSG00000144821		rs150536264	LOW	MYH15					4.363											0	0.833333	0.611111	0.333333					3.14286	0.0328995
12_78540174_TA_T	12:78540175	-	ENSG00000067798		rs34144410	LOW	NAV3					18.43	0	0	0	0	0	0	0.00103734		0	7.37463e-05	0.0555556	0.941176	0.823529	0.558824					3.68421	0.0344379
1_175129945_TC_T	1:175129946	-	ENSG00000235750	aaG/aa	rs754204844	HIGH	KIAA0040					25.9	4.71875e-01,4.62963e-04,8.10185e-04,3.93080e-01	6.05327e-01,0.00000e+00,0.00000e+00,2.84146e-01	5.59603e-01,0.00000e+00,0.00000e+00,2.66667e-01	5.40524e-01,1.24688e-03,0.00000e+00,1.26856e-01	3.55991e-01,0.00000e+00,0.00000e+00,4.57250e-01		4.24335e-01,0.00000e+00,0.00000e+00,3.97331e-01		4.19528e-01,2.35988e-04,1.76991e-04,4.04275e-01	4.10331e-01,2.18882e-04,2.91843e-04,4.20684e-01	0.0277778	0.611111	0.388889	0.647059					0.347107	0.0352136
2_202245944_TAA_T	2:202245945-202245946	-	ENSG00000115993		rs3832088	LOW	TRAK2					6.962	4.21073e-01,3.74001e-03,1.93449e-03	6.24317e-01,8.19672e-03,1.36612e-03	6.45390e-01,3.54610e-03,0.00000e+00	5.22251e-01,0.00000e+00,0.00000e+00	7.37299e-01,4.67914e-03,1.33690e-03		6.88636e-01,2.27273e-03,1.13636e-03		6.12907e-01,2.49201e-03,8.94569e-04	6.28964e-01,2.36630e-03,7.09891e-04	0.0555556	0.833333	0.555556	0.8125					0.288462	0.0370677
15_78310306_GA_G	15:78310307	-	ENSG00000167202		TMP_ESP_15_78310307_78310307,rs35403054	LOW	TBC1D2B					1.953											0.0277778	0.470588	0.235294	0.0555556					5.23077	0.0426333
12_111885351_ATGG_A	12:111885352-111885356	-	ENSG00000111252		rs111340708,COSM1476127	LOW	SH2B3																0.0833333	0.411765	0.352941	0.125					3.81818	0.044315
10_35314130_TA_T	10:35314131	-	ENSG00000108094		rs58779572	LOW	CUL2					15.74	0.000724008	0.00287356	0	0	0.0148515	0.015613	0.0113208		0.00819528	0.0107792	0.194444	0.333333	0.2	0.464286					0.288462	0.0497206
7_940258_G_GGGC	7:940258-940259	GGCAAAGGCA	ENSG00000105963		rs113839920	LOW	ADAP1						4.47169e-01,1.45943e-04,2.91886e-04,1.45943e-04,1.45943e-04,1.45943e-04	6.57692e-01,0.00000e+00,0.00000e+00,0.00000e+00,0.00000e+00,0.00000e+00	6.23239e-01,0.00000e+00,0.00000e+00,0.00000e+00,0.00000e+00,0.00000e+00	4.31613e-01,0.00000e+00,0.00000e+00,0.00000e+00,0.00000e+00,0.00000e+00	7.20061e-01,0.00000e+00,0.00000e+00,0.00000e+00,0.00000e+00,0.00000e+00		6.51111e-01,2.22222e-03,2.22222e-03,0.00000e+00,0.00000e+00,0.00000e+00		6.04364e-01,1.31441e-04,4.60042e-04,6.57203e-05,1.31441e-04,6.57203e-05	6.10058e-01,8.03342e-05,1.60668e-04,0.00000e+00,0.00000e+00,0.00000e+00	0	0.666667	0.5	0.75					0.333333	0.0505391
13_52952928_CA_C	13:52952929	-	ENSG00000136114		rs113543720	LOW	THSD1					5.054	3.96495e-01,1.39700e-03	6.74870e-01,0.00000e+00	6.97987e-01,0.00000e+00	6.45283e-01,5.66038e-03	7.37075e-01,0.00000e+00		6.71625e-01,3.43249e-03		5.96010e-01,1.60875e-03	5.95192e-01,9.68054e-04	0.0555556	0.529412	0.411765	0.676471					0.334783	0.0506244
1_79358827_G_T	1:79358827	T	ENSG00000162618	caC/caA	rs1968956,COSM3751402,COSM3751403	MODERATE	ELTD1	deleterious(0.03)	possibly_damaging(0.777)	Neutral(0.979)	0.025305	26.5	0.00643678	0.0110024	0.013245	0	0.0189873	0.0329626	0.0343035		0.019823	0.0234821	0.138889	0.3125	0.15625	0	2515	121	0.954	0.046	inf	0.053142	3.8491	0.0156469
16_75579242_G_C	16:75579242	C	ENSG00000205084		rs144252983	LOW	TMEM231				0.028855	1.381	0.00699221	0.0251196	0.00662252	0	0.0177752	0.0341698	0.0285132		0.0235645	0.0204568	0	0.277778	0.138889	0	2554	82	0.969	0.031	inf	0.0538885	5.0236	0.00554221
4_178256978_T_TA	4:178256978-178256979	A	ENSG00000109674		rs35737622	LOW	NEIL3					0.376	0.0343205	0.0961538	0.0165563	0.266419	0.0142442	0.0268299	0.0329218		0.0444575	0.0390761	0	0.277778	0.138889	0					inf	0.0538885
3_146179745_TA_T	3:146179746	-	ENSG00000163746		rs147297614	LOW	PLSCR2					6.9	2.66904e-03,8.00712e-03,1.27097e-04	1.43369e-02,3.58423e-03,0.00000e+00	0.00000e+00,0.00000e+00,0.00000e+00	6.32111e-04,0.00000e+00,0.00000e+00	3.38050e-02,0.00000e+00,0.00000e+00		5.88235e-03,2.94118e-03,0.00000e+00		3.16410e-03,3.88322e-03,7.19114e-05	4.35888e-03,2.27025e-03,0.00000e+00	0	0.388889	0.194444	0.0277778					8.44828	0.0552722
1_236990141_G_A	1:236990141	A	ENSG00000116984	Gat/Aat	rs2229274	MODERATE	MTR	tolerated(0.26)	benign(0.061)	Neutral(0.716)	0.019099	22.6	0.00882016	0.0167064	0.0827815	0	0.0123139	0.0214552	0.0153061		0.0154826	0.0166715	0	0.333333	0.194444	0.0277778	2515	121	0.954	0.046	8.44828	0.0552722	5.0171	0.00128027
7_148106477_C_CTG	7:148106477-148106478	TG	ENSG00000174469		rs374969707	LOW	CNTNAP2					7.87											0	0.555556	0.333333	0.583333					0.357143	0.05771
6_91266349_T_TA	6:91266349-91266350	A	ENSG00000135341		rs3215663	LOW	MAP3K7					5.463											0	0.5	0.277778	0.0833333					4.23077	0.0632027
17_41121205_TGGG_T	17:41121206-41121208	-	ENSG00000267060		rs778029742,TMP_ESP_17_41121206_41121208	LOW	PTGES3L					3.78	2.01958e-01,1.22399e-03,3.67197e-03,0.00000e+00,8.56793e-03	5.54299e-01,0.00000e+00,0.00000e+00,0.00000e+00,0.00000e+00	4.64286e-01,0.00000e+00,0.00000e+00,1.19048e-02,0.00000e+00	2.56410e-02,0.00000e+00,0.00000e+00,1.28205e-01,0.00000e+00	5.26066e-01,0.00000e+00,0.00000e+00,7.89889e-04,0.00000e+00		5.15060e-01,0.00000e+00,0.00000e+00,3.01205e-03,0.00000e+00		4.77129e-01,1.97161e-04,5.91483e-04,1.57729e-03,1.38013e-03	4.86012e-01,2.37079e-04,7.11238e-04,2.13371e-03,1.65955e-03	0.166667	0.5625	0.3125	0.107143					3.78788	0.0664882
15_35664406_TA_T	15:35664407	-	ENSG00000134146		rs141638132,COSM1735875	LOW	DPH6					8.089											0.194444	0.333333	0.166667	0.392857					0.309091	0.07863
1_108160260_GA_G	1:108160261	-	ENSG00000134215		rs5776894	LOW	VAV3					0.038	0	0	0	0	0.00036523	0	0.00111111		6.33392e-05	7.89889e-05	0.0833333	0.647059	0.5	0.28125					2.55556	0.0826926
6_18130918_T_C	6:18130918	C	ENSG00000137364	tAt/tGt	rs1142345	MODERATE	TPMT	deleterious(0)	probably_damaging(0.997)	Deleterious(1.000)	0.036732	28.3	0.0554283	0.0441527	0.00662252	0.00863132	0.0266171	0.0401732	0.0315682		0.0421828	0.0390941	0	0.444444	0.222222	0.0555556	2470	166	0.937	0.063	4.85714	0.0846955	4.25129	0.00172126
6_32521155_G_T	6:32521155	T	ENSG00000229391		rs79811264	LOW	HLA-DRB6				0.042611	4.55											0.0277778	0.470588	0.264706	0.472222					0.402353	0.087575
4_152609920_TA_T	4:152609921	-	ENSG00000059691		rs11292952	LOW	PET112					11.52											0.0555556	0.588235	0.352941	0.588235					0.381818	0.088282
15_41099899_T_TGGG	15:41099899-41099900	GGGGC	ENSG00000166140	tgg/tGGGGCgg	rs142730574,COSM1323224	HIGH	ZFYVE19																0	0.5	0.277778	0.5					0.384615	0.0897941
12_71523199_TAA_T	12:71523200-71523201	-	ENSG00000127324		rs143821581	LOW	TSPAN8					11.93											0.0833333	0.588235	0.411765	0.625					0.42	0.0927451
17_73626923_G_GT	17:73626923-73626924	T	ENSG00000108469		rs55982817	LOW	RECQL5					1.459											0.0555556	0.777778	0.555556	0.34375					2.38636	0.0934593
4_122590883_T_TA	4:122590883-122590884	A	ENSG00000164111		rs71599153	LOW	ANXA5					10.33											0.166667	0.411765	0.264706	0.0769231					4.32	0.0934693
6_31106500_T_TC	6:31106500-31106501	C	ENSG00000204540	-/C	rs138474986,COSM112080	HIGH	PSORS1C1					19.99											0.194444	0.357143	0.178571	0.0333333					6.30435	0.0968222
6_18139228_C_T	6:18139228	T	ENSG00000137364	Gca/Aca	rs1800460	MODERATE	TPMT	deleterious(0)	possibly_damaging(0.833)	Deleterious(0.999)	0.027961	28.4	0.00847846	0.034689	0.00331126	0	0.0246277	0.0363806	0.0265849		0.0256051	0.0233834	0.0833333	0.444444	0.222222	0.0666667	2473	163	0.938	0.062	4	0.097043	4.33479	0.00153742
2_128770731_GA_G	2:128770732	-	ENSG00000136715		rs569229419,COSM1238025,COSM1238024	LOW	SAP130					10.86	1.57192e-02,3.70710e-02	2.82132e-02,6.89655e-02	3.20000e-02,0.00000e+00	0.00000e+00,8.14249e-02	1.73998e-01,1.10948e-01		8.37989e-02,3.63128e-02		5.11308e-02,2.96390e-02	6.10424e-02,3.13604e-02	0.0277778	0.294118	0.147059	0.0277778					6.03448	0.101513
10_19571940_C_T	10:19571940	T	ENSG00000204740		rs11009290	LOW	MALRD1				0.009267	9.157	0.159633	0.0357995	0.0264901	0	0.029496	0.0405279	0.0427699		0.0716039	0.0691997	0	0.333333	0.166667	0.0277778	2554	82	0.969	0.031	7	0.106534	6.22927	0.000945226
11_134128923_C_G	11:134128923	G	ENSG00000151498	tCt/tGt	rs113488591	MODERATE	ACAD8	deleterious(0.01)	benign(0.283)	Deleterious(0.989)	0.014713	23.8	0.00412371	0.0143198	0	0	0.0128792	0.0192667	0.0142857		0.0119229	0.0138568	0	0.277778	0.166667	0.0277778	2517	119	0.955	0.045	7	0.106534	4.23025	0.00569618
15_51017527_AAAA_A	15:51017528-51017532	-	ENSG00000138600		rs140174698	LOW	SPPL2A																0	0.555556	0.361111	0.166667					2.82609	0.107308
3_108179219_CA_C	3:108179220	-	ENSG00000144821		rs11303627	LOW	MYH15					12.67	0	0	0	0	0	0	0		0	0	0.194444	0.846154	0.461538	0.6875					0.38961	0.110265
12_987533_C_CT	12:987533-987534	T	ENSG00000060237		rs5795952	LOW	WNK1					15.52											0.166667	0.866667	0.566667	0.333333					2.61538	0.118765
10_115405703_G_GAA	10:115405703-115405704	AA	ENSG00000197893		rs35741231	LOW	NRAP					9.722	2.98559e-01,4.47094e-02,1.36612e-03,1.24193e-04	6.43813e-01,3.34448e-03,3.34448e-03,0.00000e+00	4.68750e-01,0.00000e+00,3.47222e-03,0.00000e+00	7.41094e-01,6.36132e-04,0.00000e+00,0.00000e+00	5.62326e-01,1.06977e-02,3.72093e-03,0.00000e+00		6.27273e-01,1.29870e-03,7.79221e-03,0.00000e+00		5.23553e-01,1.54105e-02,1.48048e-03,0.00000e+00	5.27603e-01,1.52496e-02,1.53348e-03,8.51934e-05	0.0833333	0.866667	0.7	0.5					2.33333	0.133362
6_32497959_GCT_G	6:32497960-32497961	-	ENSG00000198502	aAG/a		HIGH	HLA-DRB5					17.98	1.78683e-01,1.55620e-01	1.93950e-01,1.22776e-01	1.29032e-01,2.09677e-01	1.03795e-01,3.34821e-02	2.31045e-01,2.34637e-01		1.55449e-01,1.95513e-01		1.48402e-01,1.64674e-01	1.53547e-01,1.78936e-01	0.166667	0.470588	0.352941	0.153846					3	0.139851
16_24564879_GTA_G	16:24564880-24564881	-	ENSG00000122257		rs72133882,COSM132840	HIGH	RBBP6					26.3											0.111111	0.647059	0.441176	0.633333					0.457064	0.140857
10_99225645_G_A	10:99225645	A	ENSG00000155229	gCc/gTc	rs12360068	MODERATE	MMS19	deleterious(0.02)	benign(0.021)	Neutral(0.979)	0.030694	21.6	0.00687285	0.0143198	0.0264901	0	0.0392325	0.0444548	0.0460123		0.0298481	0.0301892	0	0.277778	0.194444	0.0555556	2491	145	0.945	0.055	4.10345	0.151388	4.14673	0.0034639
21_37619931_A_AT	21:37619931-37619932	T	ENSG00000142197		rs5843755	LOW	DOPEY2					3.228											0	0.833333	0.666667	0.472222					2.23529	0.152789
8_96047806_T_TA	8:96047806-96047807	A	ENSG00000156170		rs34960210	LOW	NDUFAF6					15.13											0	0.277778	0.138889	0.305556					0.366569	0.155152
18_19119974_GAT_G	18:19119975-19119976	-	ENSG00000141446		rs35031202	LOW	ESCO1					4.924											0.166667	0.928571	0.642857	0.8125					0.415385	0.156896
12_75900396_CA_C	12:75900397	-	ENSG00000111615		rs201846221	LOW	KRR1					2.792											0.194444	0.375	0.25	0.0769231					4	0.160122
4_109669319_TA_T	4:109669320	-	ENSG00000164089		rs33958723	LOW	ETNPPL					8.223											0.138889	0.285714	0.142857	0.0294118					5.5	0.165768
5_13886244_CAAA_C	5:13886245-13886247	-	ENSG00000039139		rs201639682	LOW	DNAH5					9.103											0.25	0.461538	0.269231	0.107143					3.07018	0.168868
17_47076463_A_C	17:47076463	C	ENSG00000159217		rs117838533	LOW	IGF2BP1				0.044565	9.788	1.76217e-02,0.00000e+00,1.19875e-04	4.25791e-02,0.00000e+00,0.00000e+00	6.08108e-02,0.00000e+00,0.00000e+00	9.43396e-03,0.00000e+00,0.00000e+00	4.01671e-02,3.21337e-04,0.00000e+00		5.31178e-02,0.00000e+00,0.00000e+00		4.09148e-02,6.26566e-05,0.00000e+00	3.89114e-02,2.33936e-04,7.79788e-05	0.138889	0.466667	0.233333	0.09375					2.94203	0.176433
3_111873902_T_TA	3:111873902-111873903	A	ENSG00000172139		rs11369523	LOW	SLC9C1					0.269											0.194444	0.8125	0.5	0.307692					2.25	0.183445
19_36015755_G_A	19:36015755	A	ENSG00000189001		rs113939892	LOW	SBSN				0.027556	7.859	0.00712153	0.00954654	0.00662252	0	0.04811	0.0401577	0.0368098		0.0281063	0.028714	0.25	0.307692	0.153846	0.0357143	2478	158	0.94	0.06	4.90909	0.18424	2.85155	0.0693196
20_50781298_T_TAA	20:50781298-50781299	AA	ENSG00000020256		rs750846120	LOW	ZFP64					15.02											0.111111	0.25	0.15625	0.03125					5.74074	0.196073
12_55820958_CA_C	12:55820959	-	ENSG00000185821	Aaa/aa	rs57387180,COSM1362886	HIGH	OR6C76					23.9											0.0833333	0.470588	0.264706	0.4375					0.462857	0.197158
7_40277228_T_C	7:40277228	C	ENSG00000175600		rs76667176,COSM3685168,COSM3685167	LOW	SUGCT				0.036025	11.4	0.165324	0.0513126	0.0430464	0.0154512	0.0160367	0.0208028	0.0315682		0.0654692	0.0577007	0	0.277778	0.138889	0.0277778	2541	95	0.964	0.036	5.64516	0.198664	4.31409	0.00995015
19_2226847_G_T	19:2226847	T	ENSG00000104885	Ggc/Tgc	rs113842228	MODERATE	DOT1L	deleterious_low_confidence(0)	probably_damaging(0.927)	Deleterious(1.000)	0.0336	24.3	9.65739e-03,0.00000e+00	2.30024e-02,1.21065e-03	3.97351e-02,0.00000e+00	6.16523e-04,0.00000e+00	3.81282e-02,0.00000e+00		3.06122e-02,0.00000e+00		3.39817e-02,0.00000e+00	3.60974e-02,7.24848e-05	0	0.277778	0.138889	0.0277778	2509	127	0.952	0.048	5.64516	0.198664	3.18644	0.0299496
7_100656178_G_A	7:100656178	A	ENSG00000205277		rs74570695	LOW	MUC12				0.007672	4.273	0.00539114	0.0346062	0.05	0.000617284	0.00744559	0.0275664	0.0193483		0.0184903	0.0169051	0	0.277778	0.138889	0.0277778	2557	79	0.97	0.03	5.64516	0.198664	5.2205	0.00476786
19_39911451_C_G	19:39911451	G	ENSG00000090924	cCt/cGt	rs34975345	MODERATE	PLEKHG2	deleterious_low_confidence(0.03)	probably_damaging(0.945)	Deleterious(0.993)	0.027742	26.4	6.07102e-03,0.00000e+00	1.19332e-02,0.00000e+00	6.29139e-02,0.00000e+00	0.00000e+00,0.00000e+00	4.66781e-02,0.00000e+00		3.36049e-02,0.00000e+00		2.53157e-02,0.00000e+00	2.48304e-02,7.21813e-05	0	0.277778	0.138889	0.0277778	2573	63	0.976	0.024	5.64516	0.198664	6.5873	0.00188141
1_165619079_C_T	1:165619079	T	ENSG00000143198		rs6681	LOW	MGST3				0.030662	8.113	0.0301398	0.0214797	0.0165563	0.00493827	0.0444126	0.0415945	0.0407332		0.034253	0.038045	0	0.277778	0.138889	0.0277778	2515	121	0.954	0.046	5.64516	0.198664	3.35244	0.0250658
2_175689249_GA_G	2:175689250	-	ENSG00000128656		rs754303883,COSM1735893,COSM1735892	LOW	CHN1					11.8	1.31165e-04,5.75813e-02	5.72519e-03,2.67176e-02	0.00000e+00,2.47934e-02	0.00000e+00,1.89633e-03	6.09756e-03,3.35366e-02		4.79233e-03,1.75719e-02		8.27441e-04,2.63277e-02	6.75545e-04,2.33546e-02	0.111111	0.294118	0.147059	0.0333333					5	0.201823
4_185634171_CA_C	4:185634172	-	ENSG00000151725		rs375151590	LOW	CENPU					8.846											0.0833333	0.8	0.433333	0.277778					1.98824	0.206162
6_108243115_T_TGGG	6:108243115-108243116	GGG	ENSG00000025796		rs142388422	LOW	SEC63					8.531											0.0833333	0.6875	0.4375	0.617647	2428	208	0.921	0.079	0.481481	0.217101	9.07906	6.23959e-08
6_108243115_T_TGGG	6:108243115-108243116	GGG	ENSG00000025796		rs142388422	LOW	SEC63					8.531											0.0833333	0.6875	0.4375	0.617647	667	1969	0.253	0.747	0.481481	0.217101	0.263473	0.000280992
7_6080853_GA_G	7:6080854	-	ENSG00000086232		rs34743814	LOW	EIF2AK1					6.63											0.0833333	0.6875	0.40625	0.588235					0.478947	0.217904
12_94697525_T_C	12:94697525	C	ENSG00000136040		rs1057977	LOW	PLXNC1				0.005878	0.001	2.53687e-01,4.39845e-03,0.00000e+00,7.11514e-03,0.00000e+00	1.93493e-01,3.25342e-02,0.00000e+00,0.00000e+00,1.71233e-03	1.78832e-01,1.09489e-02,0.00000e+00,0.00000e+00,0.00000e+00	2.04225e-01,1.28041e-03,0.00000e+00,0.00000e+00,0.00000e+00	9.45205e-02,0.00000e+00,0.00000e+00,0.00000e+00,0.00000e+00		1.62568e-01,2.18579e-02,0.00000e+00,0.00000e+00,0.00000e+00		1.85665e-01,1.15651e-02,0.00000e+00,2.28532e-03,6.92521e-05	1.74676e-01,1.15269e-02,8.86682e-05,1.95070e-03,0.00000e+00	0.0277778	0.444444	0.25	0.117647					2.5	0.221123
20_31292298_CA_C	20:31292299	-	ENSG00000149600			LOW	COMMD7					12.4	0	0	0	0	0	0	0		0	0	0.222222	0.4	0.3	0.153846					2.35714	0.223813
7_138434066_GA_G	7:138434067	-	ENSG00000105929		rs746085299,COSM1622404	LOW	ATP6V0A4					5.946											0.166667	0.4375	0.28125	0.142857					2.34783	0.225709
9_135152543_T_TA	9:135152543-135152544	A	ENSG00000107290		rs781537094	LOW	SETX					2.238											0.0833333	0.294118	0.147059	0.28125					0.440613	0.234391
7_14775824_A_C	7:14775824	C	ENSG00000136267		COSM3950151,COSM3950152	LOW	DGKB					10.67	3.10253e-01,1.27581e-03	5.52500e-01,5.00000e-03	8.16667e-01,0.00000e+00	5.63442e-01,0.00000e+00	8.28502e-01,1.50966e-03		7.46362e-01,3.11850e-03		6.36245e-01,4.46216e-03	6.57010e-01,4.64396e-03	0.0277778	0.470588	0.264706	0.138889					2.232	0.238488
2_152236045_TA_T	2:152236046	-	ENSG00000123610	tAa/ta	rs71403164,COSM1399893	HIGH	TNFAIP6					26.9											0.0277778	0.941176	0.588235	0.444444					1.78571	0.243961
1_63975859_C_CA	1:63975859-63975860	A	ENSG00000142856		rs67405755	LOW	ITGB3BP					3.309											0.25	0.384615	0.230769	0.392857					0.463636	0.248758
16_75674252_TA_T	16:75674253	-	ENSG00000065427		rs370077957	LOW	KARS					8.774	0.00687723	0	0	0	0	0	0		0.00148928	0.00145525	0.222222	0.428571	0.214286	0.0714286					3.54545	0.251559
22_26272244_C_T	22:26272244	T	ENSG00000133454	tCc/tTc	rs35578357	MODERATE	MYO18B	tolerated(0.22)	possibly_damaging(0.673)	Neutral(0.813)	0.028076	24.6	0.008595	0.022673	0.0629139	0	0.0269033	0.0362338	0.0397149		0.0260758	0.0247761	0	0.277778	0.166667	0.0555556	2480	156	0.941	0.059	3.4	0.26032	3.17949	0.0193161
21_34157235_GT_G	21:34157236	-	ENSG00000205930		rs35174687	LOW	C21orf49					5.839											0	0.333333	0.166667	0.305556					0.454545	0.26684
6_108243120_AAAA_A	6:108243121-108243125	-	ENSG00000025796		rs747514864	LOW	SEC63						1.52384e-02,0.00000e+00	4.68750e-02,0.00000e+00	1.43885e-02,1.43885e-02	2.64201e-03,0.00000e+00	5.93301e-02,0.00000e+00		4.60526e-02,0.00000e+00		3.66398e-02,1.43968e-04	4.22025e-02,1.81127e-04	0.222222	0.846154	0.538462	0.7					0.5	0.272592
7_88424365_CAA_C	7:88424366-88424367	-	ENSG00000164645		rs35996371	LOW	C7orf62					8.376											0.166667	0.571429	0.392857	0.25					1.94118	0.275218
18_70532185_TA_T	18:70532186	-	ENSG00000166342		rs71924600	LOW	NETO1					0.702											0.138889	0.625	0.375	0.233333					1.97143	0.277111
6_32549613_G_C	6:32549613	C	ENSG00000196126	Caa/Gaa		MODERATE	HLA-DRB1	tolerated(1)	benign(0)	Neutral(0.000)	0.002469	0.001	7.82059e-02,0.00000e+00	1.07143e-01,0.00000e+00	1.63462e-01,0.00000e+00	1.07616e-02,0.00000e+00	2.35401e-01,7.29927e-04		1.57407e-01,0.00000e+00		1.21768e-01,7.64877e-05	1.33302e-01,2.83019e-04	0.111111	0.333333	0.2	0.0882353					2.58333	0.284882
7_103206001_G_GA	7:103206001-103206002	A	ENSG00000189056		rs35268159	LOW	RELN					7.452											0.0555556	0.6875	0.34375	0.222222					1.83333	0.291828
19_10270746_GA_G	19:10270747	-	ENSG00000130816			LOW	DNMT1					0.01	0	0	0	0	0	0	0		0	0	0.0833333	0.9375	0.59375	0.735294					0.526154	0.297818
16_71805160_G_A	16:71805160	A	ENSG00000166747		rs4788443	LOW	AP1G1					7.45	8.56351e-01,1.99402e-03,3.73878e-04	9.05303e-01,3.27869e-03,6.55738e-03	9.30000e-01,0.00000e+00,0.00000e+00	9.95050e-01,1.90840e-03,0.00000e+00	8.47415e-01,6.33641e-03,5.18433e-03		8.51695e-01,1.26904e-03,3.80711e-03		8.58902e-01,1.49721e-03,1.83748e-03	8.59613e-01,1.29288e-03,1.55146e-03	0	0.333333	0.194444	0.0833333	432	2204	0.164	0.836	2.65517	0.307005	0.0473121	8.77331e-17
8_76468309_GTT_G	8:76468310-76468311	-	ENSG00000164749		rs61003427	LOW	HNF4G					7.156											0.138889	0.75	0.5	0.633333					0.578947	0.317355
22_22516883_TC_T	22:22516884	-	ENSG00000211639	Cag/ag	rs34221567	HIGH	IGLV4-60					23.1											0.0277778	0.588235	0.294118	0.416667					0.583333	0.326015
10_126673560_G_GA	10:126673560-126673561	A	ENSG00000019995	tga/tgAa	rs535580590,COSM1346591	HIGH	ZRANB1					35	5.20633e-02,0.00000e+00	1.78750e-01,0.00000e+00	7.44681e-02,0.00000e+00	1.00000e-02,0.00000e+00	1.62751e-01,0.00000e+00		1.36761e-01,0.00000e+00		9.48641e-02,1.24657e-04	1.00374e-01,0.00000e+00	0	0.388889	0.222222	0.111111					2.28571	0.343375
1_26608859_ACCG_A	1:26608860-26608867	-	ENSG00000158062	GGTCCCGGt/t	rs749678087	HIGH	UBXN11																0.0555556	0.333333	0.222222	0.125					2	0.352516
8_145579953_T_A	8:145579953	A	ENSG00000182325		rs4993862	LOW	FBXL6					0.056	0.00000e+00,0.00000e+00	0.00000e+00,0.00000e+00	0.00000e+00,0.00000e+00	0.00000e+00,0.00000e+00	0.00000e+00,2.82486e-03		0.00000e+00,0.00000e+00		0.00000e+00,3.73832e-04	0.00000e+00,6.98649e-04	0.194444	0.266667	0.133333	0.0357143					4.15385	0.354067
17_78081526_A_AGCA	17:78081526-78081527	GCAGCGG	ENSG00000171298		rs3071247	LOW	GAA																0	0.388889	0.25	0.138889					2.06667	0.372322
4_15739428_A_T	4:15739428	T	ENSG00000109743	tgA/tgT	rs4320134	HIGH	BST1				0.043484	0.028	2.86676e-01,1.16063e-04	1.42005e-01,0.00000e+00	9.27152e-02,0.00000e+00	2.86510e-01,0.00000e+00	1.66380e-01,0.00000e+00		1.49695e-01,0.00000e+00		1.94288e-01,0.00000e+00	1.86193e-01,7.25900e-05	0	0.277778	0.138889	0.25	2201	435	0.835	0.165	0.483871	0.372322	0.816092	0.823013
19_12541542_C_T	19:12541542	T	ENSG00000180855	Ggg/Agg	rs34507016,COSM3756324	MODERATE	ZNF443	deleterious(0.04)	benign(0.227)	Neutral(0.954)	0.0198	18.18											0.194444	0.642857	0.321429	0.2					1.89474	0.373243
4_184570723_TA_T	4:184570724	-	ENSG00000182552		rs58975219,TMP_ESP_4_184570724_184570724	LOW	RWDD4					9.389	4.50084e-01,0.00000e+00	1.65615e-01,3.15457e-03	2.18045e-01,0.00000e+00	2.60979e-01,1.25471e-03	2.92831e-01,9.31099e-04		2.09273e-01,1.25313e-03		2.79030e-01,3.93185e-04	2.81863e-01,4.94641e-04	0.0555556	0.470588	0.294118	0.176471					1.94444	0.39167
6_31324528_G_GTT	6:31324528-31324529	TT	ENSG00000234745	-/AA	rs749557905	HIGH	HLA-B					14.16											0.25	0.714286	0.607143	0.730769					0.569378	0.395497
7_148543693_TA_T	7:148543694	-	ENSG00000106462		rs3214332,COSM1735880,COSM1735881	LOW	EZH2					10.9											0	0.277778	0.166667	0.277778					0.52	0.395709
5_137507104_TA_T	5:137507105	-	ENSG00000112983		rs34106093	LOW	BRD8					8.864											0.25	0.785714	0.571429	0.423077					1.81818	0.414236
13_40298639_A_T	13:40298639	T	ENSG00000133103		rs78336861,COSM3931829,COSM3931830	LOW	COG6				0.029607	1.229	0.0184987	0.0513308	0.0193798	0.00193548	0.103053	0.0350974	0.0408163		0.0314594	0.0324906	0.222222	0.583333	0.458333	0.34375					1.61538	0.419506
1_48865121_C_T	1:48865121	T	ENSG00000132122	Gag/Aag	rs77303590	MODERATE	SPATA6	deleterious(0)	probably_damaging(0.979)	Deleterious(1.000)	0.014482	26.6	0.00378788	0.00719424	0.0165563	0	0.0223368	0.0197987	0.0132924		0.0131563	0.014934	0	0.277778	0.138889	0.0555556	2549	87	0.967	0.033	2.74194	0.428988	4.72562	0.00702571
2_182780874_C_T	2:182780874	T	ENSG00000138434	cCa/cTa	rs17647806	MODERATE	SSFA2	deleterious(0)	possibly_damaging(0.474)	Deleterious(0.999)	0.042378	23.3	0.0108795	0.0190931	0.109272	0	0.0392101	0.0471748	0.0459184		0.0319037	0.0352143	0	0.277778	0.138889	0.0555556	2446	190	0.928	0.072	2.74194	0.428988	2.0764	0.181568
20_52188399_G_GA	20:52188399-52188400	A	ENSG00000171940		rs139374346	LOW	ZNF217					0.846											0	0.277778	0.138889	0.0555556					2.74194	0.428988
19_41220029_G_A	19:41220029	A	ENSG00000123815	Cgc/Tgc	rs11538384	MODERATE	ADCK4	deleterious(0.01)	probably_damaging(0.973)	Deleterious(0.999)	0.024379	34	0.00664224	0.0155131	0.0366667	0	0.0294791	0.0343792	0.0173116		0.0219806	0.0246387	0	0.277778	0.138889	0.0555556	2515	121	0.954	0.046	2.74194	0.428988	3.35244	0.0250658
7_107427322_A_C	7:107427322	C	ENSG00000091138	tgT/tgG	rs34407351	MODERATE	SLC26A3	deleterious(0.01)	possibly_damaging(0.684)	Deleterious(0.991)	0.041304	24.6	0.00961759	0.0250597	0.0331126	0.00431566	0.0412135	0.0485398	0.0478615		0.0329439	0.0344404	0	0.277778	0.138889	0.0555556	2486	150	0.943	0.057	2.74194	0.428988	2.67312	0.0541095
19_41858876_C_G	19:41858876	G	ENSG00000105329	cGg/cCg	rs1800471	MODERATE	TGFB1	tolerated(0.22)	probably_damaging(0.999)	Deleterious(0.999)	0.027376	26.3	6.57743e-02,1.15393e-04	5.15588e-02,0.00000e+00	4.30464e-02,0.00000e+00	0.00000e+00,0.00000e+00	3.55505e-02,0.00000e+00		5.46392e-02,0.00000e+00		6.62283e-02,5.87130e-05	6.23911e-02,0.00000e+00	0	0.277778	0.138889	0.0555556	2393	243	0.908	0.092	2.74194	0.428988	1.58834	0.376469
9_80343587_G_GA	9:80343587-80343588	A	ENSG00000156052		rs5898555	LOW	GNAQ					0.645											0.25	0.571429	0.464286	0.576923					0.635556	0.429714
16_55844926_A_AC	16:55844926-55844927	C	ENSG00000198848		rs112236246	LOW	CES1					0.556											0.0555556	0.882353	0.735294	0.617647					1.71958	0.437224
9_139327599_G_GCGC	9:139327599-139327600	CGCCCACCCCTCCAGCCA	ENSG00000148384		rs71269007	LOW	INPP5E																0.0555556	0.647059	0.382353	0.264706					1.71958	0.437224
17_70845949_CAA_C	17:70845950-70845951	-	ENSG00000133195		rs34998299	LOW	SLC39A11					8.012											0.0833333	0.625	0.40625	0.294118					1.64211	0.439878
5_102890560_G_GA	5:102890560-102890561	A	ENSG00000112874		rs11373550	LOW	NUDT12					7.989											0	1	0.75	0.638889					1.69565	0.443243
9_6553514_A_AT	9:6553514-6553515	T	ENSG00000178445		rs3215923	LOW	GLDC					0.276											0	0.388889	0.25	0.361111					0.589744	0.443243
8_75664694_CA_C	8:75664695	-	ENSG00000254349	cAc/cc	rs34841297	HIGH	RP11-758M4.1					25.5											0	0.555556	0.361111	0.25	1940	696	0.736	0.264	1.69565	0.443243	1.57546	0.187841
16_66757728_GA_G	16:66757729	-	ENSG00000135720		rs77481802,COSM252992	LOW	DYNC1LI2					13											0.0833333	0.8	0.4	0.305556					1.51515	0.448768
9_73458045_T_TA	9:73458045-73458046	A	ENSG00000083067		rs533390097	LOW	TRPM3					8.424											0.0555556	0.875	0.59375	0.694444					0.643077	0.450893
11_110150486_TA_T	11:110150487	-	ENSG00000137710		rs61003001	LOW	RDX					8.597											0.111111	0.705882	0.411765	0.533333					0.6125	0.452029
5_13868103_TA_T	5:13868104	-	ENSG00000039139		TMP_ESP_5_13868104_13868104,rs35398031	LOW	DNAH5					1.361	3.22010e-01,9.30665e-04	3.12958e-01,0.00000e+00	3.79195e-01,0.00000e+00	2.45983e-01,0.00000e+00	4.93255e-01,0.00000e+00		4.52381e-01,0.00000e+00		4.09365e-01,2.95998e-04	4.25939e-01,3.65551e-04	0.0555556	0.5	0.3125	0.416667					0.636364	0.453468
12_85638645_GA_G	12:85638646	-	ENSG00000133640	gAa/ga	rs5799725,COSM1364640	HIGH	LRRIQ1					35											0.0277778	0.611111	0.333333	0.441176					0.633333	0.462195
1_114372332_TA_T	1:114372333	-	ENSG00000134242		rs57877024	LOW	PTPN22					10.37											0.111111	0.666667	0.433333	0.529412					0.679739	0.464781
2_175624107_GA_G	2:175624108	-	ENSG00000138435		rs34695580,TMP_ESP_2_175624108_175624108	LOW	CHRNA1					4.939	1.07502e-01,0.00000e+00	4.31159e-01,0.00000e+00	5.16779e-01,0.00000e+00	2.02871e-01,0.00000e+00	4.92402e-01,0.00000e+00		4.21712e-01,0.00000e+00		3.45293e-01,0.00000e+00	3.62107e-01,7.37790e-05	0	0.5	0.333333	0.444444					0.625	0.468664
7_26883761_T_TA	7:26883761-26883762	A	ENSG00000005020		rs61646374	LOW	SKAP2					0.226											0.0833333	0.3125	0.15625	0.0882353					1.91358	0.469349
12_14781678_G_GA	12:14781678-14781679	A	ENSG00000070019		rs3217210	LOW	GUCY2C					11.28											0	0.666667	0.472222	0.361111					1.583	0.473626
14_67807242_TA_T	14:67807243	-	ENSG00000100554		rs33973037,COSM1607866	LOW	ATP6V1D					7.71											0	0.666667	0.388889	0.5					0.636364	0.477087
7_81603871_G_GAA	7:81603871-81603872	AA	ENSG00000153956		rs141806359	LOW	CACNA2D1					5.827											0	0.333333	0.166667	0.0833333					2.2	0.478183
1_169484767_A_G	1:169484767	G	ENSG00000198734	aTg/aCg	rs9332701	MODERATE	F5	deleterious(0.02)	probably_damaging(0.991)	Deleterious(0.999)	0.030855	25.9	0.00779102	0.0167866	0.0231788	0	0.0383734	0.0494461	0.0285714		0.0301452	0.0344653	0	0.333333	0.166667	0.0833333	2436	200	0.924	0.076	2.2	0.478183	2.436	0.0541227
2_152424933_T_TA	2:152424933-152424934	A	ENSG00000183091		rs539518038,COSM1613494,COSM1613492,COSM1613493	LOW	NEB					13.47											0.0277778	0.777778	0.527778	0.617647					0.691877	0.478332
2_218604302_GA_G	2:218604303	-	ENSG00000231672		rs11336139	LOW	DIRC3					0.033											0.0277778	0.333333	0.166667	0.0882353					2.06667	0.479129
2_141294285_GA_G	2:141294286	-	ENSG00000168702		rs755359693,COSM1613440	LOW	LRP1B					0.067											0.25	0.466667	0.233333	0.125					2.13043	0.483236
12_43826277_T_TA	12:43826277-43826278	A	ENSG00000173157		rs201811876	LOW	ADAMTS20					6.302											0.0833333	0.333333	0.166667	0.1					1.8	0.494091
11_130780268_TC_T	11:130780269	-	ENSG00000120451		rs372369099	LOW	SNX19					0.775											0.166667	0.266667	0.133333	0.233333					0.505495	0.506178
6_84061864_GA_G	6:84061865	-	ENSG00000065833			LOW	ME1					0.136											0.138889	0.266667	0.133333	0.21875					0.549451	0.510675
14_22591984_G_GC	14:22591984-22591985	C	ENSG00000211807	-/C	rs200083527	HIGH	TRAV26-1					23.6	5.71728e-02,1.16442e-04	1.07656e-01,0.00000e+00	1.46667e-01,0.00000e+00	1.87032e-03,0.00000e+00	5.13483e-02,0.00000e+00		9.25926e-02,0.00000e+00		7.88450e-02,5.89275e-05	7.41742e-02,0.00000e+00	0	0.333333	0.194444	0.111111	2417	219	0.917	0.083	1.93103	0.514075	2.66399	0.0281886
16_67680806_G_A	16:67680806	A	ENSG00000159753	Gtg/Atg	rs117556162	MODERATE	RLTPR	deleterious(0)	possibly_damaging(0.903)	Deleterious(1.000)	0.031414	25.2	8.59303e-03,1.14574e-04	1.07399e-02,0.00000e+00	2.64901e-02,0.00000e+00	0.00000e+00,0.00000e+00	4.29799e-02,0.00000e+00		3.16973e-02,0.00000e+00		3.24523e-02,0.00000e+00	3.55491e-02,7.22543e-05	0	0.388889	0.194444	0.111111	2449	187	0.929	0.071	1.93103	0.514075	3.16117	0.0130561
9_116222526_C_T	9:116222526	T	ENSG00000138835		rs10981790	LOW	RGS3				0.040591	5.597	3.92898e-02,1.14548e-04	3.35322e-01,0.00000e+00	1.65563e-01,0.00000e+00	3.49442e-01,0.00000e+00	1.00115e-01,0.00000e+00		1.37860e-01,0.00000e+00		1.28222e-01,5.85754e-05	1.22628e-01,0.00000e+00	0.194444	0.3125	0.15625	0.230769	2235	401	0.848	0.152	0.617284	0.517204	1.03214	1
3_140678384_TA_T	3:140678385	-	ENSG00000114120		rs759338667	LOW	SLC25A36					19.59	0	0	0	0	0	0	0		0	0	0.138889	0.3125	0.15625	0.233333					0.608466	0.528863
12_22063251_CA_C	12:22063252	-	ENSG00000069431		rs35857705	LOW	ABCC9					8.695											0.222222	0.444444	0.25	0.35					0.619048	0.539792
7_99950297_A_T	7:99950297	T	ENSG00000121716		rs7795656	LOW	PILRB					6.015	0.000229779	0	0	0	0	0	0		5.85617e-05	7.22857e-05	0	0.444444	0.222222	0.138889	2180	456	0.827	0.173	1.77143	0.541387	1.36591	0.504034
1_151134579_T_TA	1:151134579-151134580	A	ENSG00000163155			LOW	LYSMD1					11.78											0	0.277778	0.138889	0.222222					0.564516	0.541387
7_31697913_C_CT	7:31697913-31697914	T	ENSG00000180347	-/T	rs567140275	HIGH	CCDC129					24.2	2.58992e-01,1.18315e-04,0.00000e+00,0.00000e+00	4.56522e-01,0.00000e+00,0.00000e+00,1.35870e-03	2.37762e-01,0.00000e+00,3.49650e-03,0.00000e+00	5.33708e-01,0.00000e+00,0.00000e+00,2.49688e-03	3.05478e-01,3.51124e-04,0.00000e+00,2.10674e-03		3.27009e-01,0.00000e+00,1.11607e-03,1.11607e-03		3.01211e-01,1.85322e-04,3.08871e-04,3.70645e-04	2.97145e-01,2.31481e-04,3.85802e-04,7.71605e-04	0.111111	0.571429	0.285714	0.194444					1.65714	0.55305
11_112832391_AT_A	11:112832392	-	ENSG00000149294		rs782109341	LOW	NCAM1					3.276											0.0833333	0.5	0.25	0.176471					1.55556	0.553567
16_88780634_AGGT_A	16:88780635-88780640	-	ENSG00000174177		rs11278302,COSM974742,COSM1380438	HIGH	CTU2																0.0277778	0.333333	0.166667	0.235294					0.65	0.557035
14_80993330_G_GA	14:80993330-80993331	A	ENSG00000100629		rs34838656	LOW	CEP128					3.046											0.0833333	0.3125	0.1875	0.264706					0.641026	0.561438
22_23631813_G_GC	22:23631813-23631814	C	ENSG00000186716		rs113087899	LOW	BCR					6.781											0	0.5	0.25	0.166667					1.66667	0.562763
2_212578379_TA_T	2:212578380	-	ENSG00000178568		rs67894136	LOW	ERBB4					0.589											0.194444	0.692308	0.384615	0.28125					1.59722	0.574433
11_4592708_C_CAG	11:4592708-4592709	AG	ENSG00000171987	tgt/tCTgt	rs71280817,COSM1475443	HIGH	C11orf40					22.4											0	0.5	0.277778	0.194444					1.59341	0.579809
11_4790873_CG_C	11:4790874	-	ENSG00000188069	Cgt/gt	rs34672924	HIGH	OR51F1					16.69	4.31090e-01,2.30734e-04	1.61098e-01,0.00000e+00	3.26667e-01,0.00000e+00	0.00000e+00,0.00000e+00	1.67622e-01,0.00000e+00		2.07566e-01,0.00000e+00		2.64330e-01,0.00000e+00	2.62422e-01,1.44886e-04	0	0.388889	0.194444	0.277778	2027	609	0.769	0.231	0.627586	0.579809	0.803409	0.694544
17_73626922_G_GT	17:73626922-73626923	T	ENSG00000108469		rs56158987	LOW	RECQL5					1.348											0.222222	0.823529	0.588235	0.5					1.42857	0.58804
16_19619602_CT_C	16:19619603	-	ENSG00000103544			LOW	C16orf62					19.32											0.111111	0.705882	0.352941	0.266667					1.5	0.590566
6_152629772_GA_G	6:152629773	-	ENSG00000131018		rs55633181	LOW	SYNE1					2.044											0.194444	0.625	0.4375	0.346154					1.46914	0.592047
6_65016977_TGA_T	6:65016978-65016979	-	ENSG00000188107		rs35395170,COSM1445573	LOW	EYS					0.89											0.111111	0.933333	0.666667	0.735294					0.72	0.592818
1_156354347_TC_T	1:156354348	-	ENSG00000132677	tCc/tc	rs11303415,COSM111464,COSM1334848,COSM1334849	HIGH	RHBG					29.8	5.62587e-01,1.62262e-03,0.00000e+00,0.00000e+00	3.03828e-01,3.58852e-03,0.00000e+00,0.00000e+00	3.01325e-01,3.31126e-03,0.00000e+00,0.00000e+00	5.80524e-01,0.00000e+00,0.00000e+00,0.00000e+00	2.42931e-01,0.00000e+00,0.00000e+00,0.00000e+00		3.16222e-01,1.02669e-03,1.02881e-03,1.02881e-03		3.76375e-01,1.06421e-03,5.91366e-05,5.91366e-05	3.64241e-01,2.92269e-04,0.00000e+00,0.00000e+00	0	0.5	0.305556	0.222222					1.54	0.593561
17_75085226_TC_T	17:75085227	-	ENSG00000129657		rs3214724	LOW	SEC14L1					1.344											0.166667	0.692308	0.461538	0.558824					0.676692	0.602796
17_17697101_AG_A	17:17697102	-	ENSG00000108557	caG/ca	rs34083643,COSM146277	HIGH	RAI1					23.1	0	0	0	0	0	0	0		0	0	0.138889	0.625	0.34375	0.433333					0.684982	0.602942
19_49442849_T_TG	19:49442849-49442850	G	ENSG00000104808	-/G	rs3830420,COSM1395144	HIGH	DHDH					31	8.30466e-02,0.00000e+00	2.19570e-01,0.00000e+00	1.33333e-01,0.00000e+00	5.51250e-01,6.25000e-04	2.94422e-01,0.00000e+00		2.14286e-01,0.00000e+00		1.74018e-01,5.86510e-05	1.83917e-01,0.00000e+00	0	0.5	0.333333	0.25					1.5	0.604715
1_62676284_C_T	1:62676284	T	ENSG00000240563	aCa/aTa	rs2886644,COSM3751346	MODERATE	L1TD1	tolerated(0.08)	possibly_damaging(0.755)	Neutral(0.941)	0.038899	20.8											0	0.611111	0.333333	0.25	1990	646	0.755	0.245	1.5	0.604715	1.54025	0.242276
7_155295804_GA_G	7:155295805	-	ENSG00000146910		rs35244674	LOW	CNPY1					10.4	0.000493218	0	0	0	0	0	0		0	0.000328353	0	0.666667	0.361111	0.277778					1.46957	0.613758
14_20666175_C_CA	14:20666175-20666176	A	ENSG00000196832	-/A	rs55781225,COSM112052	HIGH	OR11G2					23.9											0	0.833333	0.611111	0.694444					0.691429	0.621034
12_14947675_TA_T	12:14947676	-	ENSG00000084463		TMP_ESP_12_14947676_14947676,rs34868934,COSM1605875	LOW	WBP11					11.02											0	0.555556	0.333333	0.416667					0.7	0.626793
1_235826382_TA_T	1:235826383	-	ENSG00000143669		rs36014994	LOW	LYST					12.66											0.0555556	0.823529	0.470588	0.558824					0.701754	0.627847
4_145573954_GA_G	4:145573955	-	ENSG00000164161		rs3215015,TMP_ESP_4_145573955_145573955	LOW	HHIP					9.579	2.05638e-01,1.18455e-04	2.19603e-01,0.00000e+00	3.26389e-01,0.00000e+00	1.70000e-01,0.00000e+00	3.70886e-01,6.32911e-04		3.14378e-01,0.00000e+00		3.05397e-01,4.25428e-04	3.22359e-01,1.50670e-04	0.0277778	0.764706	0.5	0.416667					1.4	0.631625
21_46057418_G_C	21:46057418	C	ENSG00000221859	gaG/gaC	rs116673061,COSM4004824	MODERATE	KRTAP10-10	deleterious(0)	benign(0.003)	Deleterious(0.999)	0.011041	13.99	2.21580e-01,0.00000e+00,0.00000e+00	2.51799e-01,0.00000e+00,0.00000e+00	2.71812e-01,0.00000e+00,0.00000e+00	2.25466e-01,0.00000e+00,0.00000e+00	2.98966e-01,0.00000e+00,0.00000e+00		3.06982e-01,2.05339e-03,0.00000e+00		2.76244e-01,5.89762e-05,5.89762e-05	2.70636e-01,7.27908e-05,0.00000e+00	0	0.722222	0.472222	0.388889					1.40602	0.634433
14_20470852_CT_C	14:20470853	-	ENSG00000196383	Ttt/tt	rs34315947	HIGH	OR4Q2					24.1	6.58556e-01,1.15473e-04	5.26634e-01,0.00000e+00	3.57616e-01,0.00000e+00	7.44085e-01,0.00000e+00	4.85075e-01,0.00000e+00		4.67078e-01,0.00000e+00		5.15506e-01,5.87959e-05	5.04650e-01,0.00000e+00	0	0.833333	0.5	0.583333					0.714286	0.636531
18_3452222_CT_C	18:3452223	-	ENSG00000177426	ccT/cc	rs11571510,COSM296436	HIGH	TGIF1					11.24	9.63346e-03,3.27067e-01	0.00000e+00,2.41050e-01	0.00000e+00,4.53333e-01	0.00000e+00,1.29470e-02	2.88684e-04,4.05998e-01		2.10084e-03,3.63825e-01		2.98864e-03,3.57720e-01	3.83142e-03,3.64404e-01	0	0.777778	0.583333	0.5					1.4	0.636531
12_76461257_T_TA	12:76461257-76461258	A	ENSG00000187109		rs565711854	LOW	NAP1L1					11.75											0	0.666667	0.416667	0.5					0.714286	0.636531
7_38356943_G_GA	7:38356943-38356944	A	ENSG00000211695		rs34482025	LOW	TRGV9					0.096											0	0.722222	0.472222	0.555556					0.715789	0.637566
6_29912108_G_C	6:29912108	C	ENSG00000206503	Gag/Cag	COSM3761775	MODERATE	HLA-A	deleterious_low_confidence(0.05)	benign(0.001)	Neutral(0.950)	0.028855	0.718	5.23474e-01,7.78354e-03	5.65722e-01,2.57732e-03	4.63504e-01,0.00000e+00	4.38882e-01,0.00000e+00	4.74807e-01,0.00000e+00		4.42516e-01,0.00000e+00		4.69048e-01,2.38574e-03	4.70255e-01,2.25225e-03	0	0.777778	0.527778	0.444444					1.39706	0.637566
6_31106500_TC_T	6:31106501	-	ENSG00000204540	Ccc/cc	rs9278990,COSM1443223	HIGH	PSORS1C1					19.58	1.65043e-01,1.17258e-01,0.00000e+00	9.56938e-02,2.29665e-01,1.19617e-03	8.27815e-02,2.58278e-01,0.00000e+00	9.69962e-02,5.63204e-02,0.00000e+00	1.06590e-01,1.73926e-01,0.00000e+00		1.25773e-01,1.49485e-01,0.00000e+00		1.33632e-01,1.21119e-01,0.00000e+00	1.30371e-01,1.22990e-01,7.30780e-05	0.222222	0.25	0.125	0.0625					2.14286	0.641616
10_61612466_TA_T	10:61612467	-	ENSG00000108091		rs3215226	LOW	CCDC6					10.96											0.111111	0.25	0.125	0.0625					2.14286	0.671867
19_16059846_C_G	19:16059846	G	ENSG00000176231	tCt/tGt	rs117192411	MODERATE	OR10H4	deleterious(0.01)	possibly_damaging(0.873)	Deleterious(0.995)	0.017408	20.3	0.00504125	0.00598086	0.0198675	0	0.0194731	0.0264702	0.0285132		0.0167154	0.018917	0	0.277778	0.138889	0.0833333	2491	145	0.945	0.055	1.77419	0.710102	2.77086	0.0481019
16_55905676_C_T	16:55905676	T	ENSG00000159398		rs72810507	HIGH	CES5A				0.017858	24.1											0	0.277778	0.166667	0.111111	2396	240	0.909	0.091	1.6	0.73495	1.99667	0.137518
4_184596309_CT_C	4:184596310	-	ENSG00000168538		rs140871779	LOW	TRAPPC11					15.83											0.0277778	0.294118	0.176471	0.138889	2349	287	0.891	0.109	1.32857	0.749527	1.75386	0.260277
12_19410474_AT_A	12:19410475	-	ENSG00000052126		rs10706958	LOW	PLEKHA5					11.38											0.0277778	0.352941	0.176471	0.138889					1.32857	0.749527
15_43701946_TA_T	15:43701947	-	ENSG00000067369		rs56813954,COSM1608394	LOW	TP53BP1					9.07											0.222222	0.333333	0.2	0.269231					0.678571	0.751998
12_93192869_G_GA	12:93192869-93192870	A	ENSG00000102189		rs368113888	LOW	EEA1					7.034											0	0.277778	0.194444	0.138889					1.49655	0.753055
10_135215756_CGGG_C	10:135215757-135215762	-	ENSG00000148824		rs145673810	LOW	MTG1																0	0.388889	0.194444	0.138889					1.49655	0.753055
11_5510540_G_GGGC	11:5510540-5510541	GGCT	ENSG00000181609	ggg/gGGCTgg	rs576495879	HIGH	OR52D1																0	0.333333	0.194444	0.138889					1.49655	0.753055
2_55806924_CAT_C	2:55806925-55806926	-	ENSG00000138041		rs67834644	LOW	SMEK2					13.82											0	0.333333	0.166667	0.222222					0.7	0.766807
7_2552881_A_AGAT	7:2552881-2552882	GATG	ENSG00000106003	-/GATG	rs34637446	HIGH	LFNG																0.111111	0.4375	0.21875	0.28125					0.715556	0.773534
2_241569692_C_T	2:241569692	T	ENSG00000178623	aCg/aTg	rs3749171,COSM3758109	MODERATE	GPR35	tolerated(0.28)	possibly_damaging(0.49)	Neutral(0.693)	0.033324	10.73											0	0.5	0.25	0.194444	2130	506	0.808	0.192	1.38095	0.777546	1.40316	0.394133
12_51740415_A_AAG	12:51740415-51740416	AG	ENSG00000139610	gtc/gCTtc	rs370927847	HIGH	CELA1					22.7											0.25	0.533333	0.4	0.333333					1.33333	0.777759
6_36452603_TA_T	6:36452604	-	ENSG00000112078		rs201092661,COSM312237	LOW	KCTD20					16.83	0	0	0	0	0	0	0		0	0	0.194444	0.666667	0.333333	0.294118					1.2	0.779943
6_82930437_G_GA	6:82930437-82930438	A	ENSG00000005700		rs34032511	LOW	IBTK					1.753											0.111111	0.470588	0.235294	0.266667					0.846154	0.781424
5_77524068_T_TA	5:77524068-77524069	A	ENSG00000132842		rs5868908	LOW	AP3B1					10.38											0.138889	0.625	0.3125	0.266667					1.25	0.782974
10_63977011_GAAA_G	10:63977012-63977016	-	ENSG00000182010		rs148142088	LOW	RTKN2					0.456											0.0833333	1	0.75	0.705882					1.25	0.785194
7_5161858_GA_G	7:5161859	-	ENSG00000159904		rs11289360	LOW	ZNF890P					0.282											0.111111	0.857143	0.714286	0.666667					1.25	0.788493
12_45771901_GT_G	12:45771902	-	ENSG00000177119		rs36059278	LOW	ANO6					14.38	0	0	0	0	0	0	0		0	0	0.166667	0.666667	0.333333	0.4					0.75	0.78917
18_43445730_CA_C	18:43445731	-	ENSG00000152223		rs11333207	LOW	EPG5					8	0	0	0	0	0	0	0		0	0	0.138889	0.705882	0.382353	0.321429					1.30688	0.790293
8_113516209_G_A	8:113516209	A	ENSG00000164796		rs10955625	LOW	CSMD3					0.708	8.09405e-01,0.00000e+00	6.18457e-01,0.00000e+00	6.67857e-01,0.00000e+00	6.75095e-01,3.16056e-03	6.75133e-01,0.00000e+00		6.87215e-01,0.00000e+00		7.34699e-01,2.51351e-04	7.28205e-01,7.82595e-05	0	0.888889	0.75	0.694444					1.32	0.792946
7_149420820_C_CT	7:149420820-149420821	T	ENSG00000133619		rs11462346	LOW	KRBA1					12.69											0	1	0.722222	0.666667					1.3	0.798482
12_7521563_TGA_T	12:7521564-7521565	-	ENSG00000177675		rs148414953	LOW	CD163L1					8.607											0.0555556	0.6875	0.34375	0.305556					1.19048	0.798622
15_65209718_G_GTGT	15:65209718-65209719	TGTC	ENSG00000166839		rs34503100	LOW	ANKDD1A						3.83159e-01,3.48432e-04	3.92086e-01,0.00000e+00	4.66216e-01,0.00000e+00	3.08603e-01,6.23441e-04	3.11490e-01,0.00000e+00		4.03491e-01,0.00000e+00		3.78300e-01,1.77578e-04	3.77068e-01,7.32172e-05	0	0.555556	0.361111	0.305556					1.28458	0.802938
6_139598061_TA_T	6:139598062	-	ENSG00000164440		rs66961117	LOW	TXLNB					11.07											0	0.611111	0.305556	0.361111					0.778462	0.802938
16_72832618_TA_T	16:72832619	-	ENSG00000140836		rs748528556	LOW	ZFHX3					8.646											0.0555556	0.823529	0.411765	0.352941					1.28333	0.803248
12_72028607_TA_T	12:72028608	-	ENSG00000133858		rs34399921,COSM1606606	LOW	ZFC3H1					16.51											0	0.888889	0.611111	0.666667					0.785714	0.806485
14_74060513_GCTT_G	14:74060514-74060517	-	ENSG00000177465	gCTTAt/gt	rs375801976,COSM296207	HIGH	ACOT4																0	0.666667	0.388889	0.333333	1937	699	0.735	0.265	1.27273	0.806485	1.76343	0.126706
4_186112369_G_GA	4:186112369-186112370	A	ENSG00000164323		rs545894043	LOW	KIAA1430					4.988	5.27921e-01,2.33645e-04,1.16822e-04	5.20988e-01,1.23457e-03,0.00000e+00	5.06667e-01,0.00000e+00,0.00000e+00	5.94969e-01,0.00000e+00,0.00000e+00	5.23350e-01,0.00000e+00,0.00000e+00		5.48729e-01,0.00000e+00,0.00000e+00		5.41240e-01,1.20409e-04,6.02047e-05	5.44661e-01,7.45601e-05,0.00000e+00	0.0277778	0.823529	0.588235	0.638889					0.807453	0.806525
17_45669428_T_TA	17:45669428-45669429	A	ENSG00000141279		rs59875832	LOW	NPEPPS					14.94	3.88237e-01,2.66738e-04,1.30702e-02,0.00000e+00	6.11268e-01,0.00000e+00,1.40845e-02,1.40845e-03	5.11029e-01,0.00000e+00,0.00000e+00,0.00000e+00	6.06432e-01,0.00000e+00,3.82848e-03,7.65697e-04	5.11696e-01,6.49773e-04,1.94932e-03,0.00000e+00		5.15081e-01,0.00000e+00,1.16009e-03,0.00000e+00		4.75659e-01,2.00615e-04,4.88164e-03,6.68717e-05	4.80915e-01,3.30469e-04,7.10509e-03,8.26173e-05	0	0.722222	0.388889	0.444444					0.795455	0.81132
1_112305406_TA_T	1:112305407	-	ENSG00000064703		rs752233854	LOW	DDX20					10.72											0.0555556	0.9375	0.46875	0.5					0.882353	0.813033
7_47546547_G_A	7:47546547	A	ENSG00000136205		rs334497	LOW	TNS3				0.04333	5.443											0.0277778	0.888889	0.527778	0.558824					0.882353	0.814953
20_18446024_C_A	20:18446024	A	ENSG00000089091		rs6111974	LOW	DZANK1				0.041163	3.26	6.49402e-01,1.67464e-03,4.54545e-03,1.31579e-03	5.68299e-01,1.28866e-03,1.28866e-03,3.86598e-03	5.88652e-01,3.54610e-03,0.00000e+00,3.54610e-03	6.92259e-01,0.00000e+00,0.00000e+00,0.00000e+00	5.42173e-01,0.00000e+00,0.00000e+00,1.37380e-02		5.28970e-01,1.07296e-03,0.00000e+00,1.07296e-02		5.76334e-01,5.51809e-04,1.41018e-03,6.13121e-03	5.70284e-01,8.39438e-04,1.52625e-03,6.86813e-03	0.138889	0.529412	0.352941	0.321429	1352	1284	0.513	0.487	1.15152	1	0.574342	0.124484
18_34465512_T_TA	18:34465512-34465513	A	ENSG00000150477		rs137989513	LOW	KIAA1328					2.917											0.0277778	0.388889	0.222222	0.205882					1.10204	1
18_40503735_GA_G	18:40503736	-	ENSG00000152214		rs199883812	LOW	RIT2					0.71	0	0	0	0	0	0	0		0	0	0.222222	0.4	0.2	0.230769					0.833333	1
22_18077386_CA_C	22:18077387	-	ENSG00000131100		rs35683311	LOW	ATP6V1E1					12.08	7.30625e-01,2.22430e-03	2.89694e-01,1.39276e-03	3.53147e-01,0.00000e+00	1.86538e-01,0.00000e+00	3.39834e-01,3.31950e-03		3.21343e-01,4.79616e-03		4.26628e-01,2.12766e-03	4.14341e-01,2.58106e-03	0	0.444444	0.222222	0.222222					1	1
6_119296378_T_TA	6:119296378-119296379	A	ENSG00000111879		rs549489434	LOW	FAM184A					3.508											0.0277778	0.444444	0.222222	0.205882					1.10204	1
1_229385669_TTC_T	1:229385670-229385671	-	ENSG00000177800	TCt/t	rs71561726	HIGH	TMEM78					21											0.0277778	0.294118	0.147059	0.138889					1.06897	1
1_185137464_T_TAA	1:185137464-185137465	AA	ENSG00000116668		rs374002465	LOW	SWT1					1.091	7.33156e-01,0.00000e+00,1.15367e-04	4.66912e-01,0.00000e+00,0.00000e+00	3.17164e-01,0.00000e+00,0.00000e+00	3.85378e-01,0.00000e+00,0.00000e+00	4.06760e-01,0.00000e+00,0.00000e+00		4.68085e-01,1.06383e-03,0.00000e+00		5.08118e-01,1.20265e-04,6.01323e-05	4.89344e-01,7.39973e-05,1.47995e-04	0	0.5	0.305556	0.277778					1.144	1
1_201079344_G_C	1:201079344	C	ENSG00000081248	gCc/gGc	rs12406479	MODERATE	CACNA1S	tolerated(0.25)	possibly_damaging(0.778)	Neutral(0.846)	0.037221	24.6	0.0101994	0.0263158	0.0165563	0	0.0492554	0.0485055	0.0479592		0.0339142	0.0348165	0	0.277778	0.138889	0.166667	2488	148	0.944	0.056	0.806452	1	2.71142	0.0516553
6_50791584_CACA_C	6:50791585-50791588	-	ENSG00000008196		rs71687472	LOW	TFAP2B																0	0.555556	0.305556	0.305556					1	1
9_8331574_A_AAAC	9:8331574-8331575	AACTTACCATTCTTGAACTGTAACT	ENSG00000153707		rs146237556	LOW	PTPRD																0.222222	0.357143	0.178571	0.178571					1	1
6_31324601_C_CG	6:31324601-31324602	G	ENSG00000234745	gag/gaCg	rs9281379,COSM298097	HIGH	HLA-B					22.4	3.60378e-01,8.49872e-02	3.62864e-01,6.91748e-02	2.50000e-01,4.77941e-02	2.20812e-01,3.30584e-01	2.67108e-01,1.65325e-01		2.58985e-01,1.47992e-01		2.68818e-01,1.23570e-01	2.60680e-01,1.23873e-01	0.222222	0.416667	0.208333	0.21875					0.93985	1
7_76984752_CA_C	7:76984753	-	ENSG00000186088		rs68053062	LOW	GSAP					0.057	0	0	0	0	0	0	0		0	0	0.166667	0.928571	0.571429	0.5625					1.03704	1
8_41297486_T_TTTT	8:41297486-41297487	TTTG	ENSG00000253396		rs10637700	LOW	RP11-15G16.1																0.194444	0.266667	0.133333	0.107143					1.28205	1
10_27702256_G_GC	10:27702256-27702257	C	ENSG00000182077	ggc/ggGc	rs112067123	HIGH	PTCHD3					21.6											0	0.444444	0.25	0.277778					0.866667	1
7_111474749_TA_T	7:111474750	-	ENSG00000128512		rs371726964	LOW	DOCK4					19.62	0.000376412	0	0	0	0	0	0		0.000204694	0	0.0277778	0.277778	0.138889	0.117647					1.20968	1
1_220369745_TA_T	1:220369746	-	ENSG00000118873		rs35396665	LOW	RAB3GAP2					9.743	0	0	0	0.000628931	0	0.000141203	0		0.000126183	7.89515e-05	0.0277778	0.470588	0.294118	0.277778					1.08333	1
6_7387433_T_TA	6:7387433-7387434	A	ENSG00000164304		rs35613760	LOW	CAGE1					1.54											0.0277778	0.611111	0.333333	0.323529					1.04545	1
13_19601129_TA_T	13:19601130	-	ENSG00000187721		rs35887366	LOW	GTF2IP3					7.613											0	0.944444	0.666667	0.638889					1.13043	1
10_63760087_CT_C	10:63760088	-	ENSG00000150347		rs773061413,COSM1627564	LOW	ARID5B					15.54											0.0833333	0.411765	0.205882	0.21875					0.925926	1
13_25487103_T_C	13:25487103	C	ENSG00000151849	Atg/Gtg	rs35498994,COSM3999057	MODERATE	CENPJ	deleterious(0.01)	benign(0.006)	Deleterious(0.990)	0.026732	21.2	9.88545e-02,4.58190e-04	1.58711e-01,2.26730e-02	3.31126e-02,0.00000e+00	3.18859e-01,8.56079e-02	2.00458e-01,4.29553e-03		1.35438e-01,2.03666e-03		1.42223e-01,7.36239e-03	1.45138e-01,5.20156e-03	0	0.277778	0.138889	0.111111	2635	1	0.999621	0.000379363	1.29032	1	425	1.98099e-09
13_25487103_T_C	13:25487103	C	ENSG00000151849	Atg/Gtg	rs35498994,COSM3999057	MODERATE	CENPJ	deleterious(0.01)	benign(0.006)	Deleterious(0.990)	0.026732	21.2	9.88545e-02,4.58190e-04	1.58711e-01,2.26730e-02	3.31126e-02,0.00000e+00	3.18859e-01,8.56079e-02	2.00458e-01,4.29553e-03		1.35438e-01,2.03666e-03		1.42223e-01,7.36239e-03	1.45138e-01,5.20156e-03	0	0.277778	0.138889	0.111111	2249	387	0.853	0.147	1.29032	1	0.937318	1
3_194390869_G_GA	3:194390869-194390870	A	ENSG00000041802		rs36028600	LOW	LSG1					8.206											0	0.944444	0.694444	0.694444					1	1
12_68552041_TA_T	12:68552042	-	ENSG00000111537		rs2234686	LOW	IFNG					7.547											0.138889	0.875	0.65625	0.633333					1.10526	1
12_64724815_T_TA	12:64724815-64724816	A	ENSG00000185306		rs11392869	LOW	C12orf56					12.25											0	0.777778	0.416667	0.416667					1	1
14_29261307_A_AC	14:29261307-29261308	C	ENSG00000186960	aaa/aaCa	rs56363493	HIGH	C14orf23					24.2											0.0555556	0.529412	0.264706	0.294118					0.864	1
12_56500502_T_TA	12:56500502-56500503	A	ENSG00000170515		rs34728522	LOW	PA2G4					16.22											0.0555556	0.3125	0.1875	0.166667					1.15385	1
5_37139474_TA_T	5:37139475	-	ENSG00000197603		rs34646696	LOW	C5orf42					6.859											0	0.388889	0.194444	0.166667					1.2069	1
3_184100958_C_CG	3:184100958-184100959	G	ENSG00000090539		rs370232913	LOW	CHRD					6.959											0.166667	0.266667	0.133333	0.1					1.38462	1
14_96790337_T_TA	14:96790337-96790338	A	ENSG00000066739		rs34296665	LOW	ATG2B					10.93	4.79133e-01,0.00000e+00	2.29529e-01,0.00000e+00	3.61486e-01,0.00000e+00	3.04104e-01,0.00000e+00	3.55973e-01,0.00000e+00		3.50211e-01,0.00000e+00		3.57271e-01,0.00000e+00	3.48200e-01,7.40850e-05	0	0.388889	0.194444	0.222222					0.844828	1
3_25639973_A_AT	3:25639973-25639974	T	ENSG00000077097		rs11372851	LOW	TOP2B					0.029	5.37886e-01,5.75772e-04	4.03614e-01,0.00000e+00	3.80000e-01,0.00000e+00	3.20148e-01,0.00000e+00	4.21371e-01,2.88018e-04		3.54938e-01,0.00000e+00		4.13334e-01,2.93186e-04	4.12829e-01,7.26427e-05	0.111111	0.4375	0.25	0.28125					0.851852	1
16_3119297_C_CG	16:3119297-3119298	G	ENSG00000008517	cgg/cGgg	rs71818662,COSM166086	HIGH	IL32					22.5											0.222222	0.928571	0.464286	0.464286					1	1
12_21457514_TA_T	12:21457515	-	ENSG00000084453		TMP_ESP_12_21457515_21457515,rs3833795	LOW	SLCO1A2					11.31	5.31720e-01,2.34962e-04	1.87135e-01,2.92398e-03	2.22222e-01,0.00000e+00	3.77370e-01,0.00000e+00	2.77869e-01,1.63934e-03		2.31971e-01,1.20192e-03		3.14810e-01,3.82360e-04	2.97667e-01,5.59374e-04	0	0.333333	0.166667	0.166667					1	1
12_9334571_C_T	12:9334571	T	ENSG00000126838	aaG/aaA	rs3741849,COSM3753536,COSM3753537	LOW	PZP				0.019125	12.83											0.0555556	0.333333	0.194444	0.1875	2306	330	0.875	0.125	1.04598	1	1.68673	0.206751
11_118828942_A_G	11:118828942	G	ENSG00000110375	tAa/tGa	rs623500	LOW	UPK2				0.034006	8.21											0.0277778	0.388889	0.194444	0.205882	2053	583	0.779	0.221	0.931034	1	0.850003	0.840781
11_114398627_C_CA	11:114398627-114398628	A	ENSG00000095110		rs777141697	LOW	NXPE1					13.68											0.0555556	0.411765	0.205882	0.235294					0.842593	1
11_112832276_A_AG	11:112832276-112832277	G	ENSG00000149294	cag/caGg	rs145493999	HIGH	NCAM1					24.3											0.0277778	0.294118	0.147059	0.138889					1.06897	1
11_3381798_GA_G	11:3381799	-	ENSG00000005801		rs369559162	LOW	ZNF195					0.469											0.138889	0.5	0.25	0.233333					1.09524	1
17_10544696_GA_G	17:10544697	-	ENSG00000109063		rs3216884	LOW	MYH3					2.486											0.0833333	0.333333	0.166667	0.138889					1.24	1
4_177106009_TTCT_T	4:177106010-177106013	-	ENSG00000150628	aGAGAa/aa	rs28381989	HIGH	SPATA4																0	0.333333	0.166667	0.194444					0.828571	1
5_137013350_CA_C	5:137013351	-	ENSG00000146021		rs781722132,COSM1619502	LOW	KLHL3					5.241											0.166667	0.285714	0.142857	0.15625					0.9	1
5_158588633_GAAA_G	5:158588634-158588638	-	ENSG00000145860		rs139682876	LOW	RNF145																0.0277778	1	0.722222	0.705882					1.08333	1
2_38216766_C_CT	2:38216766-38216767	T	ENSG00000115841		rs371241223	LOW	RMDN2					15.48											0.0833333	0.333333	0.233333	0.25					0.913043	1
10_46965887_T_TG	10:46965887-46965888	G	ENSG00000204176		rs112965082	LOW	SYT15					7.144											0.0555556	0.764706	0.382353	0.352941					1.13492	1
17_11887518_GA_G	17:11887519	-	ENSG00000154957		rs369433773	LOW	ZNF18					1.221											0.111111	0.75	0.40625	0.375					1.14035	1
