# Supplementary material for: Elevation in Cell Cycle and Protein Metabolism Gene Transcription in Inactive Colonic Tissue From Icelandic Patients With Ulcerative Colitis
Source: Inflamm Bowel Dis. 2018 Nov 19;25(2):317–27. doi: 10.1093/ibd/izy350 (PMC6327231; doi:10.1093/ibd/izy350)
Supplement: Supplementary Table 3 [file izy350_suppl_supplementary_table_3.xlsx]

## Sheet: Bowel.R.Disease.HC.UC
PROBE_ID	logFC	Average Expression	t	P.Value	adj.P.Val	B	SYMBOL
ILMN_1703718	0.454646	8.53862	8.18948	8.87371e-09	0.000194027	9.97304	CCT7
ILMN_1760575	0.639311	8.47209	7.83962	2.05261e-08	0.000194027	9.21326	PTP4A1
ILMN_3283573	0.530314	12.3485	7.74619	2.57478e-08	0.000194027	9.00717	RPL4
ILMN_1776516	-0.472286	10.6591	-7.48018	4.93921e-08	0.000226213	8.41316	ITPKA
ILMN_1662587	-0.652603	8.83794	-7.15029	1.12166e-07	0.000422624	7.66199	PNPLA7
ILMN_1779032	0.243849	7.05396	7.05512	1.42465e-07	0.000460102	7.44235	SDHC
ILMN_2330267	0.396898	8.0933	6.982	1.71317e-07	0.000484121	7.27277	ABCE1
ILMN_1803217	-0.49886	8.81733	-6.74197	3.1523e-07	0.000791822	6.71094	GPRIN2
ILMN_1739622	0.25222	7.06594	6.67859	3.70704e-07	0.000838051	6.56131	PPP1R12A
ILMN_1725079	-0.370926	9.52472	-6.59822	4.55594e-07	0.000847355	6.37082	TSPAN31
ILMN_1669281	-0.370079	9.34249	-6.5955	4.58795e-07	0.000847355	6.36435	CLN3
ILMN_1742147	-0.259411	8.68915	-6.57208	4.87266e-07	0.000847355	6.3087	UBL4A
ILMN_1673788	0.607958	8.90838	6.50516	5.78952e-07	0.000924031	6.14925	CDV3
ILMN_1653278	-0.653168	10.5733	-6.41933	7.22713e-07	0.000924031	5.94397	MUC20
ILMN_2396272	-0.446032	12.1017	-6.40932	7.41695e-07	0.000924031	5.91996	PDCD4
ILMN_1743097	0.593497	8.41904	6.39991	7.59991e-07	0.000924031	5.89739	XRCC6
ILMN_1678032	-0.363723	8.62665	-6.34847	8.68447e-07	0.000924031	5.77381	NR1H2
ILMN_3245688	-0.359552	8.60177	-6.34003	8.87673e-07	0.000924031	5.75352	DGCR6L
ILMN_2056975	0.381163	9.28685	6.33754	8.93427e-07	0.000924031	5.74753	HPRT1
ILMN_1671568	-0.474458	10.9503	-6.3101	9.59446e-07	0.000924031	5.68146	ECHDC2
ILMN_2145250	0.293766	7.12053	6.30674	9.67883e-07	0.000924031	5.67334	NACAP1
ILMN_1675612	-0.487012	10.3908	-6.26986	1.06534e-06	0.000924031	5.58439	BLCAP
ILMN_1712035	-0.396729	9.08138	-6.2617	1.08821e-06	0.000924031	5.56469	TMEM115
ILMN_1728132	0.568328	8.97399	6.23574	1.16435e-06	0.000924031	5.50196	LDHB
ILMN_1661346	0.50474	8.42165	6.23497	1.16672e-06	0.000924031	5.50008	HNRNPA1
ILMN_1790909	0.447403	9.54144	6.21105	1.24181e-06	0.000924031	5.44221	NFE2L2
ILMN_1770053	0.40114	8.44957	6.20679	1.25569e-06	0.000924031	5.4319	RBBP7
ILMN_1718853	0.581654	9.24647	6.20473	1.26244e-06	0.000924031	5.42693	UQCRC2
ILMN_1713143	0.366174	10.4378	6.20332	1.26708e-06	0.000924031	5.42352	MRPL3
ILMN_1696956	-0.254364	8.00529	-6.15554	1.4355e-06	0.00101413	5.3077	ARID3B
ILMN_1745954	0.385181	8.12525	6.13033	1.53333e-06	0.001015	5.24649	CORO1C
ILMN_2206344	-0.391515	7.97429	-6.12096	1.57141e-06	0.001015	5.22371	NDST2
ILMN_2052373	-0.407361	10.0952	-6.09893	1.6647e-06	0.00104538	5.17015	RAB17
ILMN_2389376	-0.482709	9.05364	-6.06687	1.81061e-06	0.00109097	5.09211	DCAF11
ILMN_2048636	0.404741	8.4087	6.04695	1.90771e-06	0.00109097	5.04358	ME2
ILMN_1690682	-0.361909	8.40721	-6.0346	1.97057e-06	0.00109097	5.01345	B3GALT4
ILMN_2393450	-0.479586	11.3252	-6.02527	2.01939e-06	0.00109097	4.99071	INF2
ILMN_1777644	-0.42556	8.1939	-6.02439	2.0241e-06	0.00109097	4.98855	INPP5J
ILMN_1727479	-0.477592	11.4029	-6.02387	2.02684e-06	0.00109097	4.98729	TPRG1L
ILMN_3211935	0.419927	9.54332	6.01048	2.09938e-06	0.00109283	4.95461	SRSF3
ILMN_1654629	-0.399142	8.80846	-6.00551	2.12698e-06	0.00109283	4.94247	TMEM175
ILMN_1724504	-0.237848	10.904	-5.98793	2.22756e-06	0.00111908	4.89952	SETD3
ILMN_1711823	-0.437627	9.30623	-5.95699	2.41642e-06	0.00117799	4.82386	FAAP100
ILMN_1781680	0.35827	9.45423	5.93659	2.54969e-06	0.00117799	4.77394	DAP3
ILMN_1785252	-0.509073	10.7717	-5.93611	2.55293e-06	0.00117799	4.77276	SLC26A6
ILMN_1799320	-0.36959	7.60725	-5.92491	2.62932e-06	0.00117799	4.74534	ARRDC1-AS1
ILMN_1666384	0.569118	9.22925	5.92092	2.65709e-06	0.00117799	4.73557	BZW1
ILMN_2369682	0.546618	11.1631	5.92087	2.65748e-06	0.00117799	4.73544	HNRNPA2B1
ILMN_3282983	0.498131	8.75177	5.89001	2.88259e-06	0.00124505	4.6598	HMGN1
ILMN_2311779	-0.577969	9.73199	-5.88527	2.9189e-06	0.00124505	4.64816	TMUB2
ILMN_1678899	-0.475418	8.91836	-5.86104	3.11154e-06	0.00130264	4.5887	ERN2
ILMN_1735461	0.513074	8.81184	5.84448	3.25056e-06	0.0013361	4.54803	DDX21
ILMN_1694177	0.520889	8.12647	5.83543	3.32918e-06	0.00134224	4.52579	PCNA
ILMN_3278906	0.555095	11.8994	5.81981	3.46941e-06	0.00134224	4.48739	LOC644464
ILMN_2365465	0.532852	10.7474	5.81802	3.48586e-06	0.00134224	4.48298	XBP1
ILMN_1781623	-0.296639	8.89347	-5.81616	3.50299e-06	0.00134224	4.47842	TEX264
ILMN_1729430	-0.332676	9.61383	-5.80575	3.60074e-06	0.0013567	4.45281	FBXO18
ILMN_1847047	-0.317266	8.00843	-5.79565	3.69814e-06	0.00136188	4.42796	HS.395787
ILMN_3268914	0.419956	9.3285	5.79019	3.7519e-06	0.00136188	4.41452	LOC100128410
ILMN_1795474	0.290171	7.33553	5.78585	3.79521e-06	0.00136188	4.40384	CCT8
ILMN_2350574	0.25989	6.98532	5.75235	4.14692e-06	0.00145496	4.32133	MYADM
ILMN_1669599	-0.398651	9.57902	-5.74905	4.18333e-06	0.00145496	4.31319	DENND4C
ILMN_1703866	-0.313848	8.79163	-5.73575	4.33319e-06	0.00148425	4.28041	SUPT5H
ILMN_1760779	0.871854	8.52521	5.72326	4.47892e-06	0.00151127	4.24961	ENSA
ILMN_1657011	-0.423017	10.3139	-5.71492	4.57902e-06	0.00152232	4.22903	SLC25A25-AS1
ILMN_3269405	0.683302	10.2405	5.70625	4.68549e-06	0.00153514	4.20762	HNRNPM
ILMN_2167616	0.615226	11.2789	5.68019	5.02057e-06	0.00162143	4.14328	NACA
ILMN_2247594	0.285979	13.1128	5.63364	5.68059e-06	0.0017473	4.02821	RPLP1
ILMN_1667260	-0.283387	11.5671	-5.6333	5.68569e-06	0.0017473	4.02737	MAPK3
ILMN_2220283	0.407524	7.86386	5.63125	5.71681e-06	0.0017473	4.02228	HNRNPA1P10
ILMN_1679949	-0.363258	11.1971	-5.63107	5.71947e-06	0.0017473	4.02185	SLC25A23
ILMN_3238633	-0.374146	10.6104	-5.57533	6.63243e-06	0.00199919	3.88384	SDHAF2
ILMN_1786972	0.330162	8.68883	5.55319	7.03463e-06	0.00206649	3.82896	SARS
ILMN_1667748	-0.430221	9.30973	-5.55298	7.03851e-06	0.00206649	3.82844	ANKRD33
ILMN_3284119	0.893892	9.02776	5.54628	7.16501e-06	0.00207666	3.81184	LOC399804
ILMN_2405521	0.351832	8.2085	5.53244	7.43377e-06	0.00208461	3.77751	MTHFD2
ILMN_2309926	-0.357268	8.2658	-5.5247	7.58861e-06	0.00208461	3.75829	ZDHHC14
ILMN_1684205	-0.254925	12.6061	-5.52232	7.63685e-06	0.00208461	3.75239	CIB1
ILMN_1741459	-0.770697	9.89982	-5.52201	7.64297e-06	0.00208461	3.75164	CDK10
ILMN_1778078	-0.432123	9.12674	-5.5215	7.65348e-06	0.00208461	3.75036	VPS16
ILMN_2073010	-0.374094	9.78093	-5.51573	7.77199e-06	0.00209168	3.73603	TMEM203
ILMN_1764087	0.306233	9.45477	5.5091	7.91034e-06	0.00210387	3.71958	SYPL1
ILMN_1680770	0.393466	8.71478	5.48109	8.52281e-06	0.00219091	3.65004	UBQLN2
ILMN_3279712	0.386277	8.06865	5.47993	8.54931e-06	0.00219091	3.64715	SMS
ILMN_1679919	-0.333329	10.3878	-5.47661	8.62525e-06	0.00219091	3.6389	ASCC2
ILMN_1791912	-0.456739	10.7239	-5.45774	9.0699e-06	0.00226351	3.59203	SIDT2
ILMN_1735058	-0.293019	7.52095	-5.45603	9.1113e-06	0.00226351	3.58778	CHST12
ILMN_1748916	0.406247	8.27496	5.44449	9.39592e-06	0.00230884	3.55909	TIMM21
ILMN_1794951	-0.449387	11.0129	-5.438	9.55993e-06	0.00232389	3.54295	SLC39A5
ILMN_1755711	-0.274495	7.84961	-5.41748	1.00976e-05	0.00242847	3.49192	CTC1
ILMN_1777049	-0.380646	7.72441	-5.39927	1.06004e-05	0.00252255	3.4466	ZNF160
ILMN_1764230	-0.514159	9.21982	-5.38619	1.09769e-05	0.00258494	3.41404	GNPTG
ILMN_3301740	-0.225547	7.34265	-5.37347	1.13558e-05	0.00263223	3.38238	LOC729887
ILMN_1801226	-0.339164	7.97064	-5.36883	1.14974e-05	0.00263223	3.37082	DOCK6
ILMN_1758831	-0.334073	8.22405	-5.36787	1.1527e-05	0.00263223	3.36842	RNF31
ILMN_1796305	0.290111	7.95409	5.36376	1.16539e-05	0.0026346	3.3582	UPF2
ILMN_1737344	-0.262144	8.36917	-5.35719	1.18604e-05	0.00265472	3.34182	DDX41
ILMN_1779185	-0.371515	10.6978	-5.34467	1.22633e-05	0.00269672	3.31065	SPECC1L
ILMN_1652394	0.328128	8.52826	5.34396	1.22866e-05	0.00269672	3.30888	RAB2A
ILMN_1715994	-0.467668	10.1438	-5.33921	1.24435e-05	0.00270491	3.29704	HGS
ILMN_3234456	-0.38086	8.1981	-5.33374	1.26267e-05	0.00271314	3.28341	TSTD1
ILMN_1803772	-0.353341	9.44387	-5.33094	1.27214e-05	0.00271314	3.27643	POLD4
ILMN_1776487	0.209934	7.14728	5.31939	1.31201e-05	0.00272059	3.24764	TADA1
ILMN_1743663	-0.282222	8.01557	-5.31929	1.31237e-05	0.00272059	3.24739	POMT1
ILMN_3188099	0.350594	7.31777	5.31524	1.32664e-05	0.00272059	3.23729	SRRM1
ILMN_2407082	0.460189	10.1457	5.31467	1.32866e-05	0.00272059	3.23587	2015-09-01
ILMN_2328776	0.454955	7.62447	5.31266	1.33581e-05	0.00272059	3.23087	STK26
ILMN_1691293	-0.186422	7.70867	-5.29808	1.38889e-05	0.00280345	3.19451	RNF185
ILMN_1682864	-0.576829	9.70926	-5.29316	1.40726e-05	0.00281539	3.18225	SPSB3
ILMN_2147920	0.368712	7.14514	5.28099	1.45379e-05	0.00288047	3.15189	BRD7P3
ILMN_1721868	0.202758	6.99776	5.27805	1.46527e-05	0.00288047	3.14455	KPNA2
ILMN_1691097	0.671113	11.1339	5.27336	1.48376e-05	0.00289167	3.13285	HSP90AA1
ILMN_1717163	0.235579	6.95905	5.26434	1.51999e-05	0.0029114	3.11034	F13A1
ILMN_1754839	0.384705	9.60702	5.25975	1.53875e-05	0.0029114	3.09889	DHX15
ILMN_1704793	-0.338872	9.23223	-5.25474	1.55948e-05	0.0029114	3.0864	MYPOP
ILMN_1669456	-0.437109	9.67514	-5.25304	1.5666e-05	0.0029114	3.08215	NME3
ILMN_1657744	-0.354754	8.71048	-5.25116	1.5745e-05	0.0029114	3.07746	FAM219B
ILMN_2374244	-0.598945	10.9535	-5.24988	1.5799e-05	0.0029114	3.07426	DYRK2
ILMN_1666178	-0.573282	9.86113	-5.24706	1.59183e-05	0.0029114	3.06724	TP53I13
ILMN_1673795	0.378567	10.025	5.24587	1.59691e-05	0.0029114	3.06427	HSD17B4
ILMN_1760049	-0.189694	8.18168	-5.23344	1.6509e-05	0.00298575	3.03324	SERGEF
ILMN_1703564	0.370288	8.50815	5.22937	1.669e-05	0.00298798	3.02306	DYNLRB1
ILMN_1665823	0.446241	10.4715	5.22528	1.68732e-05	0.00298798	3.01287	TPT1
ILMN_1660602	0.278344	7.20302	5.22283	1.69842e-05	0.00298798	3.00675	C1orf43
ILMN_1807211	-0.327977	8.37362	-5.22139	1.705e-05	0.00298798	3.00314	NICN1
ILMN_2366710	-0.398689	9.34954	-5.21418	1.73819e-05	0.00302271	2.98515	UQCR10
ILMN_3307841	0.496027	12.4113	5.20474	1.78265e-05	0.00305752	2.96157	AGR2
ILMN_2053567	0.199465	7.36777	5.2042	1.78526e-05	0.00305752	2.96021	FASTKD2
ILMN_1685259	-0.331823	8.1907	-5.186	1.87436e-05	0.00317361	2.91475	SLC45A2
ILMN_1672006	0.310277	9.18253	5.18105	1.89934e-05	0.00317361	2.90239	SSB
ILMN_1805828	0.309765	7.25445	5.18047	1.9023e-05	0.00317361	2.90094	VRK1
ILMN_1662618	-0.303991	12.0355	-5.17912	1.90919e-05	0.00317361	2.89756	SQSTM1
ILMN_3211906	0.552824	9.28786	5.16784	1.9677e-05	0.00324104	2.86939	EEF1B2
ILMN_1701655	-0.350906	9.57897	-5.16581	1.97843e-05	0.00324104	2.86431	SLC8B1
ILMN_1694798	0.183321	6.99835	5.13616	2.14191e-05	0.00348362	2.7902	C5orf28
ILMN_1680925	-0.39	11.41	-5.13145	2.16907e-05	0.00350258	2.77844	SLC9A3R1
ILMN_2054362	0.215915	7.3151	5.10984	2.29833e-05	0.00364414	2.72441	SLC25A40
ILMN_1679093	-0.449455	8.62952	-5.10567	2.32414e-05	0.00364414	2.71398	ZNF581
ILMN_2174380	0.177582	6.88562	5.1021	2.34648e-05	0.00364414	2.70505	KIAA1804
ILMN_3224868	0.25736	8.56944	5.10178	2.34849e-05	0.00364414	2.70425	SNRPB2
ILMN_1728426	-0.447626	9.1434	-5.10099	2.35345e-05	0.00364414	2.70228	INPPL1
ILMN_1847836	-0.184917	6.93276	-5.09665	2.38098e-05	0.0036617	2.69143	HS.545726
ILMN_1705629	0.231499	7.02378	5.08033	2.48735e-05	0.00379943	2.65062	STEAP1
ILMN_3268083	0.261578	7.21162	5.07538	2.52057e-05	0.0038112	2.63824	UBE2N
ILMN_1798288	-0.313058	9.04302	-5.07417	2.52878e-05	0.0038112	2.63521	MOB3C
ILMN_1666819	-0.441596	9.14319	-5.06806	2.57055e-05	0.00384851	2.61991	PHLDB1
ILMN_3215759	0.213932	7.07639	5.06349	2.60223e-05	0.0038703	2.60848	HAUS1
ILMN_1651899	0.390938	12.4637	5.0608	2.62099e-05	0.00387179	2.60177	RPL19
ILMN_1725750	-0.440241	9.94561	-5.05822	2.63919e-05	0.00387179	2.59531	LOC644695
ILMN_1801633	-0.250499	12.1921	-5.05605	2.65461e-05	0.00387179	2.58987	ROMO1
ILMN_3301824	0.183908	7.02793	5.05041	2.69506e-05	0.00390559	2.57575	TSEN15
ILMN_2406892	0.358613	8.0481	5.03915	2.7776e-05	0.00395448	2.54759	URI1
ILMN_3217285	0.394143	7.5905	5.03478	2.81028e-05	0.00395448	2.53667	HNRNPK
ILMN_2396444	-0.51231	12.0411	-5.03304	2.82345e-05	0.00395448	2.53231	CD14
ILMN_1653871	0.447732	7.86543	5.0328	2.82526e-05	0.00395448	2.53171	NAMPT
ILMN_1701413	-0.361092	8.78486	-5.03181	2.83274e-05	0.00395448	2.52924	PIGQ
ILMN_2230672	0.414151	9.55921	5.0199	2.92469e-05	0.00405634	2.49942	MRPL18
ILMN_1760628	-0.341343	8.44505	-5.00929	3.00907e-05	0.00414792	2.47286	RABL6
ILMN_1706817	0.398602	8.95623	5.00655	3.03122e-05	0.00415313	2.46602	SERP1
ILMN_3250585	-0.282771	8.51001	-5.00187	3.06948e-05	0.00418023	2.45431	HMGXB3
ILMN_1657483	0.276276	9.42936	4.97703	3.28081e-05	0.00439818	2.39214	SEC23B
ILMN_1751368	0.501079	10.6072	4.97429	3.30503e-05	0.00439818	2.38528	HNRNPD
ILMN_2410975	-0.324213	8.94169	-4.9733	3.31381e-05	0.00439818	2.3828	ATG9A
ILMN_2110829	0.23736	7.19149	4.96689	3.37128e-05	0.00439818	2.36675	RPL23A
ILMN_2077680	-0.379305	7.65136	-4.96535	3.38519e-05	0.00439818	2.3629	CLDND2
ILMN_2199389	-0.387288	10.6902	-4.96456	3.39242e-05	0.00439818	2.36091	VIPR1
ILMN_1745329	-0.422441	9.96553	-4.96158	3.4196e-05	0.00439818	2.35346	PRR14
ILMN_1704091	-0.289334	10.0517	-4.95816	3.45108e-05	0.00439818	2.34491	DGAT1
ILMN_2205211	0.701194	10.4195	4.95358	3.49374e-05	0.00439818	2.33344	PPIA
ILMN_2312719	0.318676	7.73714	4.95318	3.49749e-05	0.00439818	2.33244	EXOSC9
ILMN_1679771	-0.24268	7.35676	-4.95298	3.49939e-05	0.00439818	2.33193	LOC388969
ILMN_3275575	-0.285296	8.5312	-4.95212	3.50743e-05	0.00439818	2.32979	LOC648980
ILMN_1748904	0.294847	7.31421	4.95065	3.52135e-05	0.00439818	2.32609	WTAP
ILMN_2227533	-0.379852	8.48636	-4.94326	3.5918e-05	0.00446152	2.3076	ABHD14B
ILMN_2090802	-0.288352	7.73512	-4.93689	3.65363e-05	0.00451354	2.29166	TMEM79
ILMN_1733110	-0.411762	11.2291	-4.93119	3.7099e-05	0.00453359	2.27739	RASSF7
ILMN_1723123	-0.441947	10.4302	-4.93119	3.70998e-05	0.00453359	2.27737	FGFR3
ILMN_1744959	-0.293566	7.73661	-4.92898	3.73198e-05	0.00453596	2.27185	NFX1
ILMN_1806040	0.415537	8.4619	4.91792	3.84438e-05	0.00462287	2.24415	TYMS
ILMN_1692121	0.320753	9.72637	4.90952	3.93187e-05	0.00470001	2.22314	USO1
ILMN_3186473	0.249684	7.61775	4.9073	3.95538e-05	0.00470001	2.21758	LCLAT1
ILMN_2415235	-0.39969	9.61832	-4.9049	3.98099e-05	0.00470001	2.21155	CSNK1E
ILMN_1651282	-0.47419	11.9972	-4.90389	3.99169e-05	0.00470001	2.20904	COL17A1
ILMN_1687080	0.773957	10.3196	4.88984	4.14498e-05	0.00485521	2.17386	EEF1A1
ILMN_1700834	0.396694	8.17954	4.88277	4.22433e-05	0.00489854	2.15616	SLK
ILMN_1792497	-0.496528	7.89555	-4.87981	4.25797e-05	0.00489854	2.14876	AGFG1
ILMN_1686610	-0.343694	8.12712	-4.87957	4.26074e-05	0.00489854	2.14815	APBA3
ILMN_2194448	0.36725	7.58739	4.87479	4.3157e-05	0.00489854	2.13618	STT3B
ILMN_1659550	0.830041	10.1415	4.87313	4.33503e-05	0.00489854	2.13201	RPSAP52
ILMN_2050617	0.354611	8.15941	4.87074	4.36283e-05	0.00489854	2.12604	CCT6P1
ILMN_2089175	-0.389458	9.21369	-4.86976	4.37434e-05	0.00489854	2.12358	SYAP1
ILMN_3250893	-0.238036	7.76234	-4.86955	4.37683e-05	0.00489854	2.12305	CNNM3
ILMN_2048414	0.410601	6.96456	4.86954	4.37699e-05	0.00489854	2.12302	UGT2B15
ILMN_2101526	0.464341	8.87996	4.86506	4.42989e-05	0.00493333	2.1118	GGCT
ILMN_1726138	0.337961	7.66904	4.85876	4.50533e-05	0.00499275	2.09604	EI24
ILMN_3309468	-0.379663	7.92667	-4.854	4.56325e-05	0.0050179	2.08411	FOXD2-AS1
ILMN_1762316	-0.277828	8.25003	-4.85204	4.58723e-05	0.0050179	2.07922	CPSF3L
ILMN_1757660	-0.41143	7.77763	-4.85144	4.59462e-05	0.0050179	2.07772	CAPS
ILMN_2043615	-0.397264	9.59678	-4.843	4.69979e-05	0.00510808	2.05659	OXLD1
ILMN_1685140	0.408576	8.69096	4.83668	4.7802e-05	0.00517062	2.04075	PRRC1
ILMN_1770548	0.230387	7.01142	4.83366	4.8191e-05	0.00518787	2.03319	CLASP2
ILMN_1748831	-0.398193	9.16731	-4.83138	4.84866e-05	0.00519496	2.02748	PPP1R13B
ILMN_3236156	0.338926	10.5426	4.82347	4.95253e-05	0.00523799	2.00769	OSTC
ILMN_2048607	-0.391037	11.1357	-4.82286	4.9607e-05	0.00523799	2.00615	ANKRD9
ILMN_3197767	0.389805	7.35807	4.8213	4.9815e-05	0.00523799	2.00225	LOC645691
ILMN_1709796	-0.203078	7.28325	-4.81533	5.06187e-05	0.00529785	1.98731	AGXT
ILMN_1657095	-0.318054	7.77288	-4.81187	5.10904e-05	0.00532258	1.97865	STARD3
ILMN_2121437	0.482941	10.3313	4.80981	5.13735e-05	0.00532753	1.97349	NCL
ILMN_1736577	-0.25265	7.71518	-4.80667	5.18082e-05	0.00534808	1.96562	ZNF688
ILMN_2190084	-0.240305	12.2795	-4.80353	5.22468e-05	0.00535903	1.95775	VAMP8
ILMN_2090558	0.403211	9.95727	4.80252	5.23884e-05	0.00535903	1.95523	MMADHC
ILMN_1705144	-0.363583	8.82107	-4.8005	5.2672e-05	0.00535961	1.95019	ULK1
ILMN_2383383	0.20408	7.1863	4.79912	5.28683e-05	0.00535961	1.94672	PIR
ILMN_2066756	0.242138	7.0865	4.79462	5.35094e-05	0.00540039	1.93546	NCAPG2
ILMN_1804306	0.241322	7.17038	4.78788	5.44857e-05	0.00544974	1.91859	LYPLA2
ILMN_1752197	-0.207172	7.86702	-4.78718	5.45874e-05	0.00544974	1.91685	PDDC1
ILMN_2041190	0.402497	10.2708	4.78497	5.49131e-05	0.00544974	1.91129	F2RL1
ILMN_3241234	0.491239	8.33728	4.78143	5.54369e-05	0.00544974	1.90243	S100A11
ILMN_1700896	0.229122	7.16007	4.78137	5.54448e-05	0.00544974	1.9023	SAP30
ILMN_1732489	0.198191	7.61767	4.77303	5.66995e-05	0.00552957	1.88141	SLC10A7
ILMN_2348788	0.332881	7.36626	4.77078	5.7043e-05	0.00552957	1.87577	CD44
ILMN_2339028	-0.218653	7.29702	-4.77031	5.71148e-05	0.00552957	1.8746	PKD1
ILMN_1777483	-0.201212	7.36822	-4.7676	5.7531e-05	0.00552957	1.86782	APOOL
ILMN_1712530	0.262745	7.3262	4.76643	5.77122e-05	0.00552957	1.86489	AKAP1
ILMN_1696276	-0.243662	7.87266	-4.76449	5.80135e-05	0.00552957	1.86002	ZNF653
ILMN_2357272	0.349897	7.9085	4.7643	5.80425e-05	0.00552957	1.85956	BCLAF1
ILMN_1754529	-0.417723	9.9725	-4.7632	5.82138e-05	0.00552957	1.85681	SPG7
ILMN_2323491	0.177318	6.92122	4.76022	5.86803e-05	0.00553015	1.84936	NUP62
ILMN_1717793	-0.516756	12.1544	-4.76004	5.8709e-05	0.00553015	1.8489	C19orf33
ILMN_1745885	-0.243275	10.6148	-4.75576	5.93872e-05	0.00557081	1.83818	POLR2F
ILMN_2303166	-0.337744	7.68992	-4.75421	5.96335e-05	0.00557081	1.83432	MBNL3
ILMN_1723768	-0.237357	8.18975	-4.74786	6.0658e-05	0.00564319	1.81842	NLRX1
ILMN_1703573	-0.323831	7.90394	-4.73992	6.1964e-05	0.00571785	1.79854	DNAJC17
ILMN_1749432	0.363191	9.78294	4.7399	6.19664e-05	0.00571785	1.7985	MRPL32
ILMN_2338997	-0.278988	12.4569	-4.73725	6.24094e-05	0.00573533	1.79185	PTP4A2
ILMN_1764362	0.326776	7.63781	4.73502	6.27829e-05	0.00574628	1.78628	LYAR
ILMN_1737644	-0.285947	10.1334	-4.73007	6.36217e-05	0.00579958	1.77389	TMEM219
ILMN_1797332	0.247826	7.87713	4.72639	6.42532e-05	0.00583362	1.76468	NARS2
ILMN_1794643	-0.314713	8.70342	-4.72372	6.4714e-05	0.00585196	1.75801	ZGPAT
ILMN_2075440	0.697178	8.43252	4.71681	6.5925e-05	0.00591495	1.7407	PDIA3P1
ILMN_3237579	-0.323637	7.86482	-4.71676	6.59338e-05	0.00591495	1.74058	ZNF845
ILMN_1664630	0.19848	7.09365	4.71359	6.6497e-05	0.00594189	1.73264	CHEK1
ILMN_3237850	0.275492	8.44213	4.70919	6.72858e-05	0.00595725	1.72163	C5orf51
ILMN_1675709	-0.414154	8.24109	-4.70875	6.73641e-05	0.00595725	1.72055	ARFGAP1
ILMN_1781290	0.399913	11.4276	4.70823	6.74594e-05	0.00595725	1.71923	RHOA
ILMN_1714197	-0.319604	12.1456	-4.69471	6.99491e-05	0.00610861	1.6854	ACSS2
ILMN_1770742	-0.257327	8.51249	-4.69356	7.01647e-05	0.00610861	1.68253	TMEM55B
ILMN_1702541	0.196282	7.27996	4.6932	7.02333e-05	0.00610861	1.68162	NSRP1
ILMN_3244323	-0.251593	9.02469	-4.69146	7.05617e-05	0.00610861	1.67727	LOC148413
ILMN_1780598	-0.225291	8.83038	-4.68966	7.09026e-05	0.00610861	1.67277	PIAS1
ILMN_1766713	0.678654	9.93273	4.68898	7.10305e-05	0.00610861	1.67109	HSPD1
ILMN_1803277	-0.343425	11.4063	-4.6888	7.10649e-05	0.00610861	1.67063	MVP
ILMN_1714691	-0.613607	7.98751	-4.68664	7.14794e-05	0.00612096	1.66521	HOXD10
ILMN_1797594	-0.468755	8.04922	-4.68368	7.2047e-05	0.00614629	1.65783	NFAT5
ILMN_1801941	-0.256431	8.97136	-4.68007	7.27486e-05	0.00617686	1.64878	C1orf50
ILMN_1725707	-0.36015	9.45595	-4.67903	7.29518e-05	0.00617686	1.64618	ATG16L1
ILMN_2356890	0.266698	7.67717	4.67576	7.3593e-05	0.00618871	1.63801	MRPL42
ILMN_1794333	-0.276484	7.54853	-4.67553	7.36392e-05	0.00618871	1.63743	POU2F1
ILMN_1651557	0.333741	8.11387	4.6689	7.49604e-05	0.00627641	1.62083	KDELC2
ILMN_2408645	0.621241	8.31083	4.66479	7.57904e-05	0.00628429	1.61056	LOC653566
ILMN_2071641	0.410655	8.32813	4.66474	7.58001e-05	0.00628429	1.61044	KCNK1
ILMN_1667813	0.494207	12.2401	4.66431	7.58884e-05	0.00628429	1.60935	RPL7
ILMN_1813846	-0.359365	9.54207	-4.65674	7.74434e-05	0.00635724	1.59042	P2RX4
ILMN_1721563	-0.287143	8.86189	-4.65615	7.75656e-05	0.00635724	1.58895	TMEM127
ILMN_1774074	-0.355444	9.29484	-4.65552	7.76963e-05	0.00635724	1.58738	RXRB
ILMN_3300198	-0.328629	8.47876	-4.65457	7.78942e-05	0.00635724	1.58501	LOC729580
ILMN_2196550	0.297284	7.51267	4.64766	7.935e-05	0.00645276	1.56773	KIAA0226L
ILMN_2248970	0.194994	6.80852	4.64102	8.07744e-05	0.00654504	1.55113	OAS2
ILMN_2344455	0.267738	7.17076	4.63861	8.12992e-05	0.00656045	1.54508	G3BP1
ILMN_1715173	-0.368332	10.2919	-4.63697	8.16561e-05	0.00656045	1.54099	RPS6KA1
ILMN_1664920	-0.245906	8.73295	-4.63551	8.19764e-05	0.00656045	1.53734	C19orf12
ILMN_1655642	0.220956	6.9582	4.62926	8.33601e-05	0.00663287	1.52172	FANCI
ILMN_1813236	-0.235347	10.2992	-4.62794	8.3656e-05	0.00663287	1.51842	C6orf136
ILMN_1689774	-0.299059	10.2976	-4.6246	8.4409e-05	0.00663287	1.51006	MRFAP1L1
ILMN_1804571	-0.185011	7.5889	-4.62437	8.4461e-05	0.00663287	1.50948	ZKSCAN4
ILMN_1804652	-0.264643	7.78185	-4.6242	8.44989e-05	0.00663287	1.50906	PLEKHH3
ILMN_1802973	-0.385875	9.17351	-4.61826	8.58553e-05	0.00671603	1.4942	ANAPC4
ILMN_1802753	-0.387452	9.28369	-4.60426	8.91357e-05	0.00694859	1.45922	TSSC4
ILMN_1752669	-0.427197	8.094	-4.60271	8.95076e-05	0.0069536	1.45534	ALPI
ILMN_1747935	0.308424	8.6364	4.59944	9.02936e-05	0.00699064	1.44718	GOLGB1
ILMN_2367782	0.455474	9.21385	4.59652	9.10044e-05	0.00700018	1.43986	STARD7
ILMN_1677484	-0.405035	8.52288	-4.59639	9.10361e-05	0.00700018	1.43954	SNAPC4
ILMN_1737396	0.342298	8.80893	4.59193	9.21297e-05	0.0070364	1.4284	PSMD14
ILMN_3240222	-0.43255	10.154	-4.58825	9.30413e-05	0.0070821	1.41921	SGK223
ILMN_2064150	-0.375415	9.97881	-4.58407	9.40891e-05	0.00713783	1.40876	PRRG2
ILMN_1664016	-0.309467	11.0574	-4.57881	9.54238e-05	0.00721487	1.39562	ARHGEF18
ILMN_1746090	0.569856	9.54483	4.57524	9.63409e-05	0.00725993	1.3867	STT3A
ILMN_1791478	0.445123	8.46942	4.57154	9.72998e-05	0.00730556	1.37746	MTPN
ILMN_1672405	0.469902	9.27964	4.57042	9.75928e-05	0.00730556	1.37466	TMED7
ILMN_1727183	-0.309358	7.58777	-4.55964	0.000100452	0.00749475	1.34772	ZNF763
ILMN_1757036	-0.485356	7.54903	-4.55758	0.000101007	0.00751139	1.34258	AQP12A
ILMN_1743394	0.471906	8.31837	4.55463	0.000101807	0.00754604	1.33523	HNF4G
ILMN_3216125	0.375434	11.2439	4.55139	0.000102695	0.00758701	1.32712	LOC728126
ILMN_1668996	0.354397	10.3535	4.54978	0.00010314	0.00759505	1.32309	C1QBP
ILMN_1664577	0.446687	8.8651	4.54585	0.00010423	0.00765041	1.31328	DLD
ILMN_1815859	-0.223078	7.63969	-4.54461	0.000104575	0.00765088	1.3102	ERCC2
ILMN_1793220	0.220561	7.25913	4.54339	0.000104919	0.00765132	1.30713	GART
ILMN_1657478	-0.186181	7.75594	-4.5413	0.000105507	0.00765505	1.30193	MAGEL2
ILMN_1653709	0.190866	8.44973	4.5408	0.000105648	0.00765505	1.30068	TIMM9
ILMN_1752283	-0.292104	8.44673	-4.53072	0.000108539	0.00781871	1.2755	ITCH
ILMN_1705390	-0.31266	8.31479	-4.53051	0.000108598	0.00781871	1.27499	KLHL22
ILMN_1691276	-0.419056	10.0425	-4.52908	0.000109014	0.00782377	1.27142	CXXC1
ILMN_1656369	0.757178	7.95667	4.52588	0.000109952	0.0078661	1.26343	C8orf4
ILMN_1733156	-0.368272	9.28598	-4.52345	0.000110671	0.00789252	1.25736	LOC643614
ILMN_1726434	-0.228101	8.814	-4.51767	0.000112397	0.00798503	1.24293	UNC45A
ILMN_1656045	-0.198238	7.25716	-4.51675	0.000112674	0.00798503	1.24062	CELF6
ILMN_3248379	0.177685	6.97646	4.51486	0.000113244	0.00800037	1.23592	ROCK1P1
ILMN_1697409	-0.352127	11.1452	-4.51208	0.00011409	0.008035	1.22898	TNFRSF14
ILMN_2126706	0.379215	7.75534	4.51088	0.000114456	0.00803574	1.22599	LMNB1
ILMN_2151075	-0.259356	7.78111	-4.50666	0.000115755	0.00810178	1.21547	ZNF821
ILMN_1686553	0.21361	7.20425	4.50093	0.000117544	0.00820157	1.20117	INTS2
ILMN_2183409	-0.492823	8.82987	-4.49705	0.00011877	0.0082528	1.19149	SCARB1
ILMN_1798254	0.359959	9.21447	4.49631	0.000119008	0.0082528	1.18962	ACTR10
ILMN_2189993	0.538396	8.74166	4.49391	0.000119774	0.00825695	1.18364	MRPS35
ILMN_1785265	0.28367	7.49462	4.49289	0.000120099	0.00825695	1.18111	PLS3
ILMN_1675398	0.162482	6.96818	4.4927	0.000120163	0.00825695	1.18061	ALDH1B1
ILMN_1739325	-0.309146	7.72247	-4.48884	0.000121409	0.00829211	1.171	LOC284023
ILMN_1769734	0.410799	9.16984	4.48598	0.000122342	0.0083307	1.16385	NT5C3A
ILMN_1807031	-0.239125	7.71594	-4.48471	0.000122757	0.0083322	1.1607	C14orf28
ILMN_1838767	-0.384657	7.38723	-4.48367	0.000123101	0.0083322	1.15809	HS.554203
ILMN_1783684	0.608549	7.75532	4.47369	0.00012643	0.00853194	1.13321	RBBP4
ILMN_2140999	-0.159508	7.27957	-4.47163	0.000127127	0.00855347	1.12808	ZFYVE16
ILMN_1672565	0.223479	7.29507	4.46847	0.000128207	0.00860054	1.12019	TRMT10C
ILMN_1661917	0.536095	12.445	4.46552	0.000129224	0.00860439	1.11283	RPL10
ILMN_1668507	0.368396	9.80249	4.46501	0.000129399	0.00860439	1.11157	DDAH1
ILMN_1808792	-0.232445	7.72958	-4.46402	0.000129744	0.00860439	1.10909	ALKBH6
ILMN_2328280	0.374318	8.38274	4.46389	0.000129787	0.00860439	1.10877	ACTL6A
ILMN_1677162	0.134197	6.99753	4.46082	0.000130857	0.00863555	1.10112	SRSF10
ILMN_1689119	-0.402072	8.16855	-4.46035	0.000131021	0.00863555	1.09995	UNK
ILMN_2288784	0.232727	7.51061	4.45829	0.000131745	0.00864754	1.09481	CCDC34
ILMN_1684789	-0.348066	7.92342	-4.45766	0.000131968	0.00864754	1.09324	SGF29
ILMN_1763390	-0.406742	8.31739	-4.45502	0.000132901	0.00868353	1.08667	ISL1
ILMN_1815878	-0.323009	10.5495	-4.4536	0.000133407	0.00869144	1.08313	LAMTOR1
ILMN_2367113	0.495192	8.56769	4.45057	0.000134494	0.00873707	1.07556	CASP6
ILMN_1731609	-0.263384	8.40743	-4.44754	0.000135587	0.00876342	1.06801	CHMP6
ILMN_1701514	-0.282447	10.185	-4.4473	0.000135675	0.00876342	1.06741	TRAF3IP2
ILMN_1681754	0.541561	10.0709	4.44304	0.000137228	0.00883851	1.0568	GGH
ILMN_1746171	0.519258	9.38868	4.44126	0.000137883	0.00885544	1.05236	H2AFY
ILMN_1801852	0.305994	11.2153	4.43773	0.000139189	0.00888508	1.04357	SEC61B
ILMN_1747630	0.310698	8.88327	4.43636	0.000139701	0.00888508	1.04015	DEK
ILMN_2154115	-0.364918	8.67626	-4.43578	0.000139916	0.00888508	1.03871	PSD4
ILMN_1675674	0.256652	8.41114	4.43135	0.000141583	0.00896327	1.02767	UBE4B
ILMN_1673798	-0.29898	7.76134	-4.43041	0.000141941	0.00896327	1.02532	PPOX
ILMN_1751789	-0.402045	8.67715	-4.42889	0.000142518	0.00897467	1.02154	HNMT
ILMN_1776052	0.366697	10.4834	4.42647	0.000143444	0.00898089	1.0155	HMGN2
ILMN_1777286	0.211818	7.08715	4.42558	0.000143785	0.00898089	1.01329	RPL13
ILMN_3236928	-0.203192	11.5915	-4.42552	0.000143809	0.00898089	1.01313	LAMTOR2
ILMN_2181883	0.397147	8.21285	4.42204	0.000145153	0.00903669	1.00446	GSKIP
ILMN_1748591	0.524075	9.62403	4.41877	0.000146427	0.00903669	0.996318	ODC1
ILMN_1722738	-0.19357	7.38642	-4.41822	0.000146641	0.00903669	0.994955	ROGDI
ILMN_1767747	0.406343	9.36383	4.41635	0.000147376	0.00903669	0.990295	HDAC2
ILMN_1663751	0.829524	10.2226	4.4162	0.000147436	0.00903669	0.989914	CYCS
ILMN_1810147	-0.302547	8.75133	-4.41511	0.000147865	0.00903669	0.987204	ZNF524
ILMN_1701681	0.370344	10.23	4.41474	0.000148011	0.00903669	0.986284	SEC11C
ILMN_2105983	0.320928	9.02165	4.41413	0.000148252	0.00903669	0.984769	XRCC5
ILMN_1665212	-0.404786	9.59143	-4.41401	0.0001483	0.00903669	0.98447	EDC4
ILMN_1795454	0.197073	7.02155	4.41036	0.000149753	0.00910075	0.975377	CPSF6
ILMN_1782129	0.210469	7.96356	4.40846	0.000150517	0.0091226	0.970639	ZBED4
ILMN_1741265	-0.374265	7.94743	-4.40438	0.000152163	0.00919772	0.9605	CRYBA2
ILMN_1666305	0.353437	7.70585	4.40078	0.000153635	0.00926192	0.951529	CDKN3
ILMN_2157075	-0.362425	8.18475	-4.39698	0.000155204	0.00931562	0.942058	LRCH4
ILMN_1770515	0.37388	8.75759	4.39572	0.000155725	0.00931562	0.938933	UBE2V2
ILMN_1730391	-0.381225	9.67954	-4.39563	0.000155762	0.00931562	0.938715	MRPS18A
ILMN_1798659	-0.366189	9.6459	-4.39339	0.000156697	0.00932372	0.933137	CCDC28A
ILMN_1765701	0.359051	7.30286	4.39333	0.000156722	0.00932372	0.932987	TUBA1B
ILMN_1680196	0.507623	9.1697	4.38601	0.000159817	0.00943181	0.914761	LAPTM4B
ILMN_2361695	0.368388	9.21082	4.38488	0.000160302	0.00943181	0.91194	BAG5
ILMN_2224907	-0.496395	11.5847	-4.38417	0.000160604	0.00943181	0.910186	SMIM14
ILMN_3243859	0.44524	9.46912	4.38352	0.000160885	0.00943181	0.908555	NDUFB9
ILMN_1799969	-0.188338	8.10904	-4.38293	0.000161137	0.00943181	0.907097	SNAPIN
ILMN_1669033	-0.253544	9.34634	-4.38278	0.0001612	0.00943181	0.906729	NCOA1
ILMN_1772603	0.148926	6.99553	4.38205	0.000161515	0.00943181	0.904911	LOC644172
ILMN_1682953	0.335173	7.39067	4.38049	0.00016219	0.00943181	0.901024	PGAM4
ILMN_2175601	0.526759	10.8098	4.38025	0.000162294	0.00943181	0.90043	VDAC1
ILMN_1885728	0.189553	7.03078	4.37641	0.000163966	0.00950458	0.890875	KIAA1147
ILMN_2179018	0.399653	10.9276	4.37478	0.000164682	0.00952163	0.886819	NDUFAB1
ILMN_1753790	0.246628	7.83819	4.37296	0.000165483	0.00953712	0.882292	ZPR1
ILMN_1794729	0.726501	11.47	4.37136	0.000166193	0.00953712	0.878306	KRT20
ILMN_2320336	-0.335352	9.36413	-4.37131	0.000166215	0.00953712	0.878181	CLK3
ILMN_1743711	0.257166	7.75556	4.36924	0.000167135	0.00956565	0.873036	XPOT
ILMN_1673026	0.26716	8.7267	4.36606	0.000168563	0.00960867	0.865113	CHCHD3
ILMN_2079386	0.423932	10.8014	4.36489	0.000169089	0.00960867	0.862209	RPL22
ILMN_1815619	-0.305645	12.0126	-4.36383	0.000169566	0.00960867	0.859582	CDX1
ILMN_1765606	-0.1607	7.44671	-4.36344	0.000169743	0.00960867	0.85861	YAF2
ILMN_1679232	0.3182	8.93272	4.36285	0.000170012	0.00960867	0.857134	KIDINS220
ILMN_1704446	-0.551151	10.5739	-4.36077	0.000170958	0.00963805	0.851963	SLC6A10P
ILMN_1777881	-0.299426	9.96754	-4.35805	0.000172202	0.00966737	0.845208	TSPAN17
ILMN_2409596	0.249573	8.0705	4.35777	0.000172334	0.00966737	0.844497	RAB11FIP1
ILMN_1725169	-0.203873	9.00794	-4.35245	0.000174798	0.0097592	0.831271	INTS12
ILMN_1720287	-0.307413	9.15965	-4.35237	0.000174834	0.0097592	0.831076	E4F1
ILMN_1709451	-0.278675	8.01966	-4.34932	0.000176264	0.00981477	0.823488	TFPT
ILMN_1674874	-0.262415	10.3843	-4.33671	0.000182294	0.0101184	0.792146	MFSD10
ILMN_3226700	-0.227518	7.43059	-4.33506	0.000183097	0.0101184	0.788053	ZNF837
ILMN_1672080	-0.3487	10.9496	-4.33423	0.000183506	0.0101184	0.785973	NR2F6
ILMN_2386100	0.198375	7.64132	4.33315	0.000184035	0.0101228	0.783296	BUB3
ILMN_1717745	0.261793	7.43215	4.32946	0.000185853	0.0101797	0.774136	TIAL1
ILMN_1664186	-0.200391	7.84627	-4.32853	0.000186315	0.0101797	0.771824	MFN1
ILMN_1814074	-0.41077	8.07479	-4.32808	0.000186537	0.0101797	0.770714	PHKA2
ILMN_1795286	-0.246459	9.17756	-4.32482	0.000188166	0.0101797	0.762614	C6orf47
ILMN_3266606	0.560222	10.5743	4.3225	0.000189337	0.0101797	0.756836	FABP5
ILMN_2061435	-0.400058	7.21581	-4.32199	0.000189595	0.0101797	0.755566	MEG3
ILMN_1715947	0.670409	8.34833	4.32183	0.000189673	0.0101797	0.755184	LOC648210
ILMN_1803819	0.339791	8.93308	4.32137	0.000189907	0.0101797	0.754037	IQGAP1
ILMN_1809040	-0.241965	8.03883	-4.32124	0.000189971	0.0101797	0.753721	LDLRAP1
ILMN_1776347	0.442092	8.56788	4.32113	0.000190028	0.0101797	0.753443	TCP1
ILMN_1757882	-0.309092	9.5438	-4.32066	0.000190265	0.0101797	0.752279	PPP1R16A
ILMN_1697220	0.570248	8.24181	4.32021	0.000190498	0.0101797	0.75114	NT5E
ILMN_1801119	0.25072	7.59432	4.31863	0.000191298	0.0101797	0.747236	BCL2
ILMN_2359014	0.283664	7.21231	4.31849	0.000191373	0.0101797	0.74687	TBCE
ILMN_1759460	0.426919	8.33932	4.31701	0.00019213	0.010196	0.743193	TAF7
ILMN_3202734	0.449167	11.7001	4.31346	0.000193954	0.0102594	0.734395	LOC100132742
ILMN_1894388	0.287304	7.51715	4.31293	0.000194232	0.0102594	0.733058	HS.552082
ILMN_1736834	0.162096	6.92198	4.31086	0.000195307	0.0102921	0.727919	SKIL
ILMN_3251742	-0.379506	9.10734	-4.3086	0.000196485	0.0103163	0.722316	ZNF322
ILMN_1806758	0.180066	7.11266	4.30823	0.000196679	0.0103163	0.7214	C9orf85
ILMN_1765880	-0.27014	9.18682	-4.30493	0.000198419	0.0103835	0.713195	USB1
ILMN_1779794	-0.133792	6.97617	-4.30069	0.000200673	0.0104519	0.702674	PPARD
ILMN_1755114	-0.326559	8.12745	-4.29981	0.000201145	0.0104519	0.700486	EIF2AK4
ILMN_1697971	-0.322599	7.98793	-4.29978	0.000201163	0.0104519	0.700404	TRIM38
ILMN_1685289	-0.332438	10.4011	-4.29901	0.000201575	0.0104519	0.698495	C16orf58
ILMN_2104924	-0.247926	7.7222	-4.29497	0.000203758	0.0105179	0.688466	FAM207A
ILMN_3284063	0.369668	7.27565	4.29493	0.00020378	0.0105179	0.688363	VDAC3
ILMN_1803254	0.397955	8.49826	4.2924	0.000205157	0.0105649	0.682093	PPP4R3A
ILMN_1724490	0.190399	7.15413	4.28957	0.000206712	0.0106014	0.675061	PSPC1
ILMN_1697701	-0.305299	8.37947	-4.28767	0.000207757	0.0106014	0.670363	PLEKHJ1
ILMN_1812856	-0.332801	9.07463	-4.28735	0.000207937	0.0106014	0.66956	ZSWIM1
ILMN_2330371	-0.320127	8.07065	-4.28706	0.000208095	0.0106014	0.668853	TATDN3
ILMN_1795876	-0.289162	10.1305	-4.28601	0.000208681	0.0106014	0.666234	GPS1
ILMN_1719749	0.315714	8.1604	4.28312	0.000210293	0.0106594	0.659066	PTGES3
ILMN_1683980	-0.346629	8.94011	-4.28031	0.000211871	0.0106738	0.652104	PLEKHM2
ILMN_1813775	-0.227874	11.2113	-4.28017	0.000211955	0.0106738	0.651735	GAK
ILMN_1732808	0.146145	7.06602	4.27983	0.000212143	0.0106738	0.650909	TOX3
ILMN_2398039	0.196875	7.13279	4.27926	0.000212467	0.0106738	0.64949	TCERG1
ILMN_2087528	0.202617	9.2631	4.27453	0.000215162	0.0107853	0.637749	CPSF3
ILMN_2047206	0.29521	7.27975	4.27175	0.000216762	0.010814	0.630854	TMX3
ILMN_2298936	0.356312	7.42778	4.27165	0.000216817	0.010814	0.630619	THOC3
ILMN_1803788	0.536774	10.1416	4.27093	0.000217234	0.010814	0.628827	LGALS3
ILMN_1696347	0.541845	9.17466	4.27022	0.000217648	0.010814	0.627054	CTSC
ILMN_1694596	0.308333	7.56907	4.26866	0.000218554	0.0108167	0.623188	FAR2
ILMN_1767219	0.282511	8.33148	4.26796	0.000218962	0.0108167	0.621451	POLR1C
ILMN_1697802	0.181162	7.13035	4.26765	0.000219138	0.0108167	0.620701	SLC25A33
ILMN_1745501	-0.265945	7.57261	-4.26677	0.000219656	0.0108186	0.618506	DNALI1
ILMN_1659240	-0.278984	9.39822	-4.26552	0.000220389	0.0108312	0.615403	MTMR14
ILMN_3177285	0.225865	10.2595	4.26385	0.000221371	0.0108558	0.611264	HNRNPR
ILMN_1845157	-0.174852	7.22709	-4.26149	0.000222767	0.0109006	0.605408	HS.467586
ILMN_1748770	0.241667	9.14594	4.25818	0.000224735	0.0109388	0.597221	CKAP5
ILMN_1752923	-0.24346	8.6496	-4.25818	0.000224735	0.0109388	0.597219	IFNAR1
ILMN_1803510	-0.308824	8.83843	-4.25775	0.000224998	0.0109388	0.596132	LOC650803
ILMN_3216365	-0.259894	7.57966	-4.25638	0.000225817	0.0109405	0.59275	LOC100131096
ILMN_1725071	-0.248496	9.49829	-4.25608	0.000226001	0.0109405	0.591992	CCDC12
ILMN_1654032	-0.272144	7.93899	-4.2512	0.000228956	0.0110599	0.579895	ZER1
ILMN_1726512	-0.207437	7.61035	-4.24917	0.000230197	0.0110961	0.574864	ZSCAN2
ILMN_3210538	0.619786	10.8428	4.24741	0.000231273	0.0111242	0.570522	LOC646785
ILMN_1694878	0.144396	7.01764	4.24439	0.000233143	0.0111781	0.563024	LOC644979
ILMN_2093748	-0.391584	8.0519	-4.24236	0.000234407	0.0111781	0.557992	ZNF669
ILMN_1710979	-0.183558	7.78239	-4.24223	0.000234485	0.0111781	0.557682	ANKRD39
ILMN_1676891	-0.256896	9.39703	-4.24203	0.000234611	0.0111781	0.557184	CDK19
ILMN_1756572	0.252793	9.44755	4.24138	0.000235015	0.0111781	0.555582	COQ2
ILMN_3219764	0.49959	10.4367	4.24023	0.000235735	0.0111781	0.552733	RPSA
ILMN_1761309	-0.30344	7.81322	-4.24004	0.000235854	0.0111781	0.552264	ADCK5
ILMN_1709741	-0.247006	7.54008	-4.23867	0.00023672	0.0111937	0.548852	LOC653673
ILMN_1675117	0.539394	7.79201	4.23795	0.000237175	0.0111937	0.547066	HSD17B11
ILMN_2394242	0.188505	7.16516	4.23578	0.000238544	0.0112064	0.541707	AMMECR1
ILMN_1680727	0.252186	7.67979	4.23279	0.000240453	0.0112064	0.534286	GLRX2
ILMN_1698100	0.245132	7.34441	4.23258	0.000240583	0.0112064	0.533783	ANXA2P1
ILMN_1663716	-0.512431	8.45854	-4.23242	0.000240687	0.0112064	0.533381	CDHR1
ILMN_1713491	-0.316649	8.70719	-4.23202	0.000240946	0.0112064	0.53238	VAMP2
ILMN_1771697	-0.440485	9.53207	-4.23151	0.000241271	0.0112064	0.531126	VRK3
ILMN_1656386	0.251687	7.39911	4.23083	0.000241709	0.0112064	0.529436	SEC24D
ILMN_2363591	0.553777	8.19203	4.23014	0.000242151	0.0112064	0.527738	SDCBP
ILMN_1789627	-0.214558	7.30478	-4.22976	0.000242401	0.0112064	0.526778	2005-09-01
ILMN_3238785	-0.329181	8.49292	-4.22729	0.000243995	0.0112312	0.520674	SNHG9
ILMN_1712773	0.239184	7.30801	4.22709	0.000244124	0.0112312	0.520185	SPAG1
ILMN_1791396	-0.429028	9.61044	-4.22587	0.000244922	0.0112312	0.517145	DGCR6
ILMN_1680781	0.157385	8.21441	4.22495	0.000245521	0.0112358	0.514871	PCNX4
ILMN_3247587	-0.231178	7.65939	-4.22328	0.000246611	0.0112629	0.51075	SLC48A1
ILMN_1671452	0.21087	8.12463	4.2191	0.000249369	0.0113659	0.500399	MRPL44
ILMN_3188110	-0.42232	9.54872	-4.21516	0.000252001	0.0114559	0.490625	C19orf60
ILMN_1679401	-0.397526	10.9298	-4.21418	0.000252653	0.0114559	0.488221	TRPM4
ILMN_3242459	-0.262392	11.6888	-4.21354	0.000253083	0.0114559	0.486637	DCTPP1
ILMN_1729546	-0.216539	7.65542	-4.21312	0.00025337	0.0114559	0.485585	C19orf54
ILMN_1771835	0.189277	7.17094	4.21078	0.000254954	0.0114719	0.479785	NUP54
ILMN_1761281	-0.214644	7.22064	-4.20952	0.000255807	0.0114719	0.476675	MT2A
ILMN_3294074	0.363279	10.3152	4.20936	0.000255913	0.0114719	0.476288	RPS12
ILMN_1794912	0.236248	12.2315	4.20885	0.000256262	0.0114719	0.475021	ATP5H
ILMN_1659029	-0.329528	7.70323	-4.20601	0.000258206	0.0115361	0.467988	DENND6B
ILMN_2129015	0.382552	7.68249	4.20439	0.000259318	0.0115401	0.463991	AFF1
ILMN_1711314	0.262831	9.06267	4.20348	0.00025995	0.0115456	0.461725	NUDT5
ILMN_1734827	0.17316	6.88057	4.19967	0.000262592	0.0116294	0.452315	MKI67
ILMN_1748109	0.256281	7.51748	4.1989	0.000263134	0.0116294	0.450396	PEX1
ILMN_1726809	-0.42092	8.55798	-4.19855	0.000263381	0.0116294	0.449521	BHLHE41
ILMN_2205350	0.155377	7.10059	4.19614	0.000265069	0.0116811	0.443578	NDUFAF4
ILMN_2206554	0.348451	8.78972	4.19498	0.000265892	0.0116946	0.440695	SLC35F5
ILMN_3224340	0.17117	7.02495	4.1933	0.000267078	0.011724	0.436552	LOC728408
ILMN_1678300	0.248247	7.45514	4.19193	0.000268054	0.011744	0.433158	MGC40489
ILMN_3278754	0.129041	6.96368	4.18974	0.000269621	0.0117898	0.427736	TRMT5
ILMN_1683273	0.134933	6.90685	4.18818	0.000270739	0.0118158	0.423885	SNAPC5
ILMN_1714599	-0.286513	10.7044	-4.18611	0.000272233	0.0118581	0.418765	CAMLG
ILMN_1699623	0.206414	7.08602	4.18424	0.000273586	0.011877	0.414151	FAM81A
ILMN_1735827	-0.288058	8.69528	-4.18406	0.000273717	0.011877	0.413706	NISCH
ILMN_1705247	-0.177613	11.8488	-4.18286	0.000274592	0.0118878	0.410736	ACSL5
ILMN_1756860	0.222454	7.10073	4.18129	0.00027574	0.0118878	0.406853	TXNL1
ILMN_1792825	-0.242856	8.81413	-4.18095	0.000275993	0.0118878	0.406	ARIH2
ILMN_1901532	-0.174018	7.09436	-4.18072	0.000276157	0.0118878	0.405447	HS.37204
ILMN_1657064	-0.232996	7.62033	-4.18013	0.000276594	0.0118878	0.403978	ERMARD
ILMN_3212373	0.395128	8.08392	4.17789	0.000278243	0.0119359	0.398447	LOC727803
ILMN_1722102	-0.254524	10.1934	-4.17624	0.000279463	0.0119454	0.394378	ANAPC11
ILMN_1850238	-0.247076	7.5038	-4.17617	0.00027952	0.0119454	0.394186	HS.98330
ILMN_1676745	-0.191207	8.20588	-4.17457	0.000280712	0.0119737	0.390229	ZNF142
ILMN_3190972	0.168532	7.20312	4.17217	0.000282501	0.0120273	0.384319	DSTNP2
ILMN_1797530	-0.248928	8.86368	-4.16948	0.000284527	0.0120908	0.377672	CHCHD5
ILMN_1693333	0.200439	7.10031	4.16826	0.000285452	0.0121073	0.374651	TMEM19
ILMN_3249230	-0.455538	12.2551	-4.16718	0.00028627	0.0121081	0.371989	GOLGA6L1
ILMN_1685258	0.444528	9.59571	4.16683	0.00028654	0.0121081	0.371111	TMEM14B
ILMN_1743137	0.371138	8.92263	4.16162	0.000290533	0.0122157	0.35824	PRRC2C
ILMN_1806349	-0.446956	9.26359	-4.16025	0.000291589	0.0122157	0.354863	SLC6A8
ILMN_2351611	0.266944	7.92267	4.16011	0.000291703	0.0122157	0.3545	UBQLN1
ILMN_2392080	0.160567	6.9787	4.15977	0.000291961	0.0122157	0.353676	DCAF6
ILMN_2288070	0.174993	7.17106	4.15926	0.00029236	0.0122157	0.352406	FTO
ILMN_2192683	-0.295217	8.48241	-4.15783	0.000293469	0.0122157	0.348887	DHX37
ILMN_1669788	-0.459928	9.11395	-4.15758	0.000293667	0.0122157	0.348259	NUDT14
ILMN_1859657	-0.227726	7.09148	-4.15734	0.000293852	0.0122157	0.347671	HS.559714
ILMN_1785286	0.211048	7.22949	4.15662	0.000294412	0.0122157	0.3459	SOCS5
ILMN_1797974	0.227726	7.63459	4.15589	0.000294987	0.0122157	0.344085	AIG1
ILMN_2324056	0.437887	8.5384	4.15583	0.000295031	0.0122157	0.343948	GNL3
ILMN_1724194	-0.357448	8.40219	-4.14938	0.000300132	0.0123868	0.328003	NPEPL1
ILMN_1776047	0.226788	7.19101	4.14916	0.000300304	0.0123868	0.327472	HSP90AB3P
ILMN_1750664	-0.12678	7.2435	-4.14495	0.000303679	0.0124404	0.317077	PPT2
ILMN_3275672	0.473771	7.58894	4.14437	0.00030415	0.0124404	0.315633	EIF4B
ILMN_1814856	-0.378343	8.84625	-4.14436	0.000304151	0.0124404	0.315631	CACFD1
ILMN_1882764	0.25208	7.33709	4.14351	0.000304841	0.0124404	0.313524	LOC730358
ILMN_1718771	-0.37465	8.6495	-4.14321	0.000305084	0.0124404	0.312782	CCDC24
ILMN_2370365	0.302814	7.81075	4.14241	0.000305736	0.0124404	0.310797	RFC4
ILMN_1776038	-0.286863	8.5808	-4.1417	0.000306308	0.0124404	0.309059	UBXN2A
ILMN_1695423	0.862182	10.0817	4.14145	0.000306512	0.0124404	0.308441	CD9
ILMN_1702177	0.368576	9.83391	4.14066	0.000307155	0.0124442	0.306492	GLO1
ILMN_1758633	-0.412394	9.41283	-4.13932	0.00030825	0.0124591	0.303182	CCDC130
ILMN_1655913	0.338632	8.08385	4.13886	0.000308625	0.0124591	0.302052	NUCB2
ILMN_1728975	0.357629	9.55836	4.13712	0.000310054	0.0124944	0.297756	SCO1
ILMN_1693293	0.282863	8.24669	4.13645	0.000310606	0.0124944	0.2961	LOC648176
ILMN_1700001	-0.262284	8.4664	-4.13463	0.000312113	0.0125327	0.2916	TCTA
ILMN_1754178	0.369658	10.5254	4.13222	0.000314113	0.0125504	0.285661	GDI2
ILMN_2318011	0.348099	8.23759	4.1321	0.000314212	0.0125504	0.285367	PSMA3
ILMN_1716026	0.25521	7.12629	4.13173	0.000314523	0.0125504	0.284446	ARMCX6
ILMN_1733970	0.218881	7.23023	4.12838	0.00031733	0.012626	0.276183	BAG1
ILMN_1773650	-0.161914	7.21019	-4.12784	0.000317787	0.012626	0.274846	LRRN3
ILMN_3268799	0.134942	6.87647	4.12609	0.000319263	0.0126506	0.270538	CCDC85C
ILMN_3228595	0.258131	10.0037	4.12578	0.000319524	0.0126506	0.269777	SSR3
ILMN_1694504	-0.181951	8.59156	-4.12488	0.000320288	0.0126587	0.267557	RNF220
ILMN_1789492	-0.345857	9.6241	-4.12243	0.00032238	0.0127191	0.261503	ZDHHC8
ILMN_3258628	-0.169741	7.61025	-4.12019	0.000324293	0.0127723	0.256	INPP5K
ILMN_3237961	0.249027	7.25817	4.11831	0.000325919	0.012814	0.251351	ANO1
ILMN_1701487	-0.244401	7.83107	-4.11743	0.000326679	0.0128216	0.249185	TAOK2
ILMN_1804332	-0.305457	9.91495	-4.11279	0.000330726	0.0129355	0.237738	GPR137
ILMN_2252309	-0.523427	8.7381	-4.11213	0.000331306	0.0129358	0.236108	DPP7
ILMN_1675222	-0.167159	7.07694	-4.11081	0.000332466	0.0129587	0.232861	PLXND1
ILMN_3178258	0.505059	8.57597	4.10989	0.000333279	0.0129681	0.230588	FABP5L2
ILMN_3208715	0.385149	7.899	4.10913	0.000333951	0.0129719	0.228715	LOC440063
ILMN_1666399	-0.294104	10.1446	-4.10462	0.000337963	0.0130551	0.217614	RING1
ILMN_1662049	0.39032	7.54825	4.10356	0.000338916	0.0130551	0.214996	AGPAT5
ILMN_1688534	-0.298948	9.11031	-4.10354	0.000338934	0.0130551	0.214946	EIF2B5
ILMN_3233239	-0.293505	7.92048	-4.10349	0.00033898	0.0130551	0.21482	LINC00202-2
ILMN_2357730	-0.300028	7.98559	-4.0996	0.000342495	0.013168	0.20523	CDK20
ILMN_1679083	-0.203098	7.26138	-4.09829	0.00034368	0.0131688	0.202019	ZNF93
ILMN_1738482	-0.368275	7.97736	-4.09653	0.000345286	0.0132079	0.197686	HAUS2
ILMN_1692199	0.441726	9.90065	4.09347	0.000348097	0.0132753	0.190149	RNF103
ILMN_2184789	-0.353304	8.71251	-4.09334	0.000348222	0.0132753	0.189814	HSCB
ILMN_1659682	0.157524	6.98114	4.09032	0.000351019	0.013333	0.182379	GALK2
ILMN_2169839	0.356905	8.40183	4.08959	0.000351699	0.013333	0.18058	CNBP
ILMN_1724480	-0.354809	9.62946	-4.08952	0.000351761	0.013333	0.180417	AXIN2
ILMN_1763491	0.399157	9.49341	4.08916	0.000352095	0.013333	0.179534	CKMT1B
ILMN_3248263	-0.289103	9.28752	-4.08849	0.000352721	0.0133344	0.177884	CCDC93
ILMN_1781231	-0.274296	8.79841	-4.08644	0.000354641	0.0133656	0.172837	SLC25A38
ILMN_1696432	0.737124	8.17764	4.08618	0.000354891	0.0133656	0.172181	IDH1
ILMN_1768816	0.233331	7.04922	4.08572	0.000355321	0.0133656	0.171057	TMPO
ILMN_1663616	0.342154	8.98063	4.08463	0.000356344	0.0133818	0.168385	DNAJC7
ILMN_1814661	-0.191049	7.68358	-4.08284	0.000358042	0.0134233	0.163966	PHLPP1
ILMN_1666512	-0.342557	9.01068	-4.08218	0.000358666	0.0134244	0.162347	SKIV2L
ILMN_2202967	0.138455	7.02416	4.07952	0.000361204	0.0134971	0.155794	ARL15
ILMN_1766797	-0.240793	8.03141	-4.07776	0.000362889	0.0135377	0.15147	CCS
ILMN_2394296	0.483843	7.89778	4.07518	0.000365381	0.0135991	0.145107	SAR1B
ILMN_2191436	0.253539	7.64965	4.0745	0.000366038	0.0135991	0.143439	POLA1
ILMN_1671478	-0.392604	12.991	-4.07419	0.00036634	0.0135991	0.142672	CKB
ILMN_1846249	-0.209911	7.30984	-4.07228	0.000368196	0.0136456	0.137976	HS.536664
ILMN_1683120	0.34964	9.62595	4.07137	0.000369087	0.0136562	0.13573	UNG
ILMN_1657797	-0.261735	9.52364	-4.06894	0.000371469	0.0137057	0.129751	FIBP
ILMN_1706455	-0.254715	7.80252	-4.06877	0.000371638	0.0137057	0.129329	TTC5
ILMN_1801476	-0.462364	10.6488	-4.06702	0.000373361	0.0137469	0.12503	CDS1
ILMN_2365686	0.389742	8.24345	4.06514	0.000375226	0.0137931	0.1204	ALG8
ILMN_1770244	0.14161	6.85209	4.06419	0.000376163	0.0138051	0.118082	CBX1
ILMN_1751258	0.336662	12.0416	4.06133	0.000379023	0.013865	0.111045	NDUFA4
ILMN_1803799	0.274674	7.6507	4.05751	0.000382872	0.0139548	0.101656	EIF4E
ILMN_3191695	0.271543	7.759	4.05733	0.00038306	0.0139548	0.101199	RAN
ILMN_2098325	-0.618176	10.4886	-4.05665	0.000383748	0.0139548	0.0995316	C8orf33
ILMN_2375484	0.225542	7.96842	4.05645	0.000383947	0.0139548	0.0990498	CPEB2
ILMN_1819805	-0.22869	7.89506	-4.05277	0.000387709	0.0140487	0.0899921	HS.426929
ILMN_3192446	0.163146	7.05815	4.05271	0.000387773	0.0140487	0.0898367	NPM1
ILMN_1745110	0.240865	8.59533	4.05129	0.000389233	0.014079	0.0863453	LAPTM4A
ILMN_2151541	0.381219	8.69432	4.05032	0.000390228	0.0140924	0.0839751	DNAJC10
ILMN_1784749	-0.239398	10.0964	-4.04779	0.000392849	0.0141115	0.0777536	GAS6
ILMN_1678998	-0.313796	8.03237	-4.04747	0.000393181	0.0141115	0.0769696	LRRC14
ILMN_3235539	-0.141646	7.11197	-4.0474	0.000393253	0.0141115	0.0768002	LOC729859
ILMN_1686454	0.156213	6.96255	4.04623	0.000394477	0.0141317	0.0739116	TIFA
ILMN_1725644	-0.244682	7.99897	-4.04566	0.000395065	0.0141317	0.0725288	UBE2D2
ILMN_2097546	-0.364601	10.7496	-4.04477	0.000396	0.0141428	0.0703322	NUDC
ILMN_2096012	-0.398049	8.07301	-4.04302	0.000397836	0.0141678	0.0660352	UHMK1
ILMN_1703246	-0.236669	8.79692	-4.04258	0.000398302	0.0141678	0.064947	SBF1
ILMN_1697503	0.255631	8.12004	4.04231	0.000398582	0.0141678	0.0642944	DHX29
ILMN_2306955	0.205791	7.09775	4.03925	0.000401825	0.0142607	0.0567666	PXYLP1
ILMN_3213568	0.684835	8.69664	4.03698	0.000404248	0.0143242	0.051183	LOC402112
ILMN_3249658	-0.423184	7.99338	-4.03462	0.000406774	0.0143687	0.0453956	LOC100134868
ILMN_3247325	-0.289194	7.2073	-4.03295	0.000408572	0.0144096	0.0412997	TPT1-AS1
ILMN_1656676	-0.422804	10.1175	-4.03168	0.000409951	0.0144358	0.0381681	ZYG11B
ILMN_2383107	-0.31624	7.9303	-4.03004	0.00041173	0.0144623	0.0341457	VPS41
ILMN_1715718	-0.349254	8.03481	-4.0298	0.000411985	0.0144623	0.0335712	ZNF784
ILMN_1732066	0.450003	10.692	4.02898	0.000412884	0.0144714	0.0315478	CKMT1A
ILMN_1758077	-0.170808	7.48515	-4.02826	0.000413673	0.0144766	0.0297742	LOC644624
ILMN_1733956	0.349278	8.44783	4.02523	0.000416996	0.0145704	0.0223428	IARS
ILMN_1743034	-0.226471	7.46915	-4.02452	0.000417774	0.0145715	0.0206101	KIF1B
ILMN_1706583	0.242105	8.58854	4.02403	0.000418317	0.0145715	0.0194057	DLAT
ILMN_1801101	-0.42436	8.12179	-4.02298	0.000419479	0.0145895	0.0168285	ZBTB48
ILMN_2352090	-0.288489	9.95982	-4.02094	0.000421756	0.0146461	0.0118008	GPRC5C
ILMN_2270845	-0.273222	7.50234	-4.01882	0.000424116	0.0147055	0.00661683	WDR74
ILMN_1750145	0.317332	7.46832	4.01497	0.000428459	0.0148135	-0.00284295	YWHAG
ILMN_1728710	-0.295664	8.75467	-4.0149	0.000428541	0.0148135	-0.00302214	ZNF816
ILMN_1680814	-0.404104	7.42516	-4.01116	0.000432785	0.0149374	-0.0121744	EDN2
ILMN_1788462	0.464039	9.53647	4.01055	0.000433486	0.0149387	-0.0136759	AMD1
ILMN_1733863	0.164413	7.05997	4.0095	0.000434697	0.0149565	-0.0162662	UBALD1
ILMN_1738099	0.222486	7.39741	4.00891	0.000435368	0.0149565	-0.0176985	CAMKMT
ILMN_3244929	-0.2307	8.41382	-4.00837	0.000435987	0.0149565	-0.0190194	BCRP2
ILMN_1810233	0.751118	8.26405	4.00694	0.000437642	0.0149906	-0.0225378	UGT2B11
ILMN_1694548	0.338647	8.01016	4.00556	0.000439237	0.0150224	-0.0259157	ANXA3
ILMN_3290577	0.403623	9.90635	4.00041	0.000445257	0.0151715	-0.0385556	LOC391833
ILMN_3226875	0.496192	9.44457	3.99945	0.000446389	0.0151715	-0.0409133	RPS27A
ILMN_1718807	0.288923	8.45096	3.99897	0.000446952	0.0151715	-0.0420827	SMC3
ILMN_1739946	-0.231957	10.5154	-3.99777	0.000448368	0.0151968	-0.0450191	VKORC1
ILMN_1798826	-0.465089	8.46124	-3.99432	0.000452468	0.0152914	-0.0534707	MRPS25
ILMN_2380698	0.451057	10.3394	3.99406	0.000452785	0.0152914	-0.0541213	DSTN
ILMN_3245194	-0.244798	8.35621	-3.99276	0.000454341	0.0152914	-0.0573074	LOC100132323
ILMN_1708936	0.231914	9.02253	3.99275	0.000454345	0.0152914	-0.0573158	EXOSC3
ILMN_3256868	0.17859	7.13007	3.9913	0.000456088	0.0152914	-0.0608699	RBMX
ILMN_1717234	0.406648	8.65883	3.99118	0.000456232	0.0152914	-0.0611638	CAST
ILMN_1811648	-0.33393	9.32626	-3.99064	0.000456883	0.0152914	-0.0624867	DCAKD
ILMN_1794612	-0.469991	9.08066	-3.99034	0.000457248	0.0152914	-0.0632288	UBA7
ILMN_1784046	-0.368974	9.59939	-3.98861	0.000459346	0.0153214	-0.0674788	DLEU2
ILMN_2412860	0.33572	7.66931	3.98828	0.000459743	0.0153214	-0.0682808	MCM4
ILMN_1700690	-0.364506	8.31282	-3.98704	0.000461249	0.0153345	-0.0713176	VAT1
ILMN_2392546	0.271804	9.76156	3.9864	0.000462027	0.0153378	-0.0728803	PAICS
ILMN_1715273	0.463176	9.61306	3.98489	0.000463867	0.0153763	-0.0765719	PICALM
ILMN_1700268	-0.41918	9.92083	-3.98287	0.000466354	0.0154361	-0.0815343	QPRT
ILMN_3196687	0.540329	7.90888	3.97951	0.000470508	0.0154673	-0.0897671	LINC00261
ILMN_3225471	-0.397685	7.83459	-3.97928	0.000470785	0.0154673	-0.0903134	LOC728650
ILMN_1677098	0.349291	7.89355	3.97904	0.000471089	0.0154673	-0.0909116	YPEL2
ILMN_1659792	-0.182163	6.97721	-3.97904	0.000471092	0.0154673	-0.0909177	HOXD9
ILMN_1758906	0.348518	9.73917	3.97773	0.000472717	0.0154673	-0.0941145	GNA13
ILMN_1779633	0.497609	8.81135	3.97742	0.000473106	0.0154673	-0.0948775	PSMD6
ILMN_1764861	0.318837	8.82296	3.97623	0.000474592	0.0154673	-0.0977896	ISOC1
ILMN_3289352	0.411894	8.77259	3.97601	0.000474866	0.0154673	-0.0983255	RPL6
ILMN_1809478	0.389139	10.2178	3.97498	0.00047616	0.0154673	-0.100851	SSBP1
ILMN_1681703	-0.384889	10.8041	-3.97465	0.00047658	0.0154673	-0.101669	FOXO3
ILMN_1711139	0.147941	7.11639	3.97441	0.000476875	0.0154673	-0.102243	VPS37A
ILMN_1679800	0.253387	8.80534	3.97378	0.000477672	0.0154709	-0.103793	BRIX1
ILMN_2397199	0.183929	7.16307	3.97151	0.000480536	0.0155215	-0.109343	NDEL1
ILMN_1752665	-0.174636	8.49904	-3.97146	0.000480605	0.0155215	-0.109475	ELMO3
ILMN_1753393	-0.262367	8.38048	-3.97049	0.000481831	0.0155389	-0.111841	OSGEP
ILMN_1792997	0.402722	9.29991	3.96889	0.000483869	0.0155824	-0.115758	NPTN
ILMN_1733248	-0.517842	8.47779	-3.96834	0.000484571	0.0155828	-0.117103	NRBP2
ILMN_1748481	0.229442	7.67072	3.96691	0.000486406	0.0156196	-0.120611	TMEM199
ILMN_1774066	-0.331448	11.521	-3.96587	0.000487735	0.01564	-0.123144	TMEM141
ILMN_1779711	0.169682	7.0313	3.96358	0.000490697	0.0157064	-0.128764	DTL
ILMN_3297996	0.394442	7.55545	3.96307	0.000491356	0.0157064	-0.130008	LOC728732
ILMN_1810922	-0.339558	8.88198	-3.96218	0.000492509	0.0157064	-0.132185	PCNT
ILMN_1769883	0.261355	7.35646	3.96212	0.000492585	0.0157064	-0.132327	IDE
ILMN_1767837	0.243849	7.68327	3.96076	0.000494352	0.0157184	-0.13565	GOLT1B
ILMN_1682930	-0.404131	8.37376	-3.95709	0.000499163	0.0157885	-0.144638	SIPA1
ILMN_1869897	0.209361	7.19937	3.95701	0.000499268	0.0157885	-0.144833	NEK7
ILMN_1696708	0.292191	9.79239	3.95671	0.000499662	0.0157885	-0.145565	C14orf166
ILMN_1852793	-0.263483	7.62151	-3.95642	0.000500046	0.0157885	-0.146278	HS.143408
ILMN_1758337	-0.213714	7.97168	-3.95496	0.000501967	0.015827	-0.149837	ZNF213
ILMN_2362545	0.149036	6.86155	3.954	0.000503248	0.0158453	-0.152201	ZWINT
ILMN_1765132	0.231624	7.19968	3.95233	0.000505459	0.0158806	-0.15627	LACTB
ILMN_2384536	0.578431	8.11746	3.95184	0.000506109	0.0158806	-0.157462	ECI2
ILMN_1671837	0.229748	7.35101	3.95092	0.000507346	0.0158806	-0.159728	WASF2
ILMN_1658802	-0.291293	11.6049	-3.95072	0.00050761	0.0158806	-0.16021	KRTCAP2
ILMN_3299579	-0.219241	7.64289	-3.95052	0.000507882	0.0158806	-0.160707	LOC729142
ILMN_1665205	-0.229063	7.99004	-3.94989	0.000508718	0.0158848	-0.162234	ZNF260
ILMN_2189222	-0.333592	9.43563	-3.94854	0.000510529	0.0159042	-0.16553	KLHL8
ILMN_2187533	-0.227388	7.72757	-3.94838	0.000510746	0.0159042	-0.165925	CSRNP2
ILMN_1788384	0.366066	8.60544	3.94731	0.000512191	0.0159272	-0.168546	TMEM245
ILMN_1780298	0.160167	6.98615	3.94605	0.000513895	0.0159469	-0.171629	EEF2KMT
ILMN_1671932	-0.228245	10.1049	-3.9458	0.000514235	0.0159469	-0.172243	SAMM50
ILMN_3300313	-0.273174	9.3476	-3.94425	0.000516334	0.0159901	-0.176021	P4HTM
ILMN_2104784	0.329448	8.13874	3.9428	0.000518309	0.0160293	-0.179564	FKBP3
ILMN_1751586	-0.271614	7.40094	-3.94097	0.000520815	0.0160848	-0.184038	AQP7P1
ILMN_3251303	0.157562	6.97895	3.93868	0.000523972	0.0161211	-0.189646	NR2C2
ILMN_1803647	0.322874	8.36372	3.93857	0.000524117	0.0161211	-0.189903	FAM162A
ILMN_1727574	-0.24798	8.27539	-3.93856	0.00052413	0.0161211	-0.189926	ZNF827
ILMN_3269655	-0.467301	9.02626	-3.93734	0.000525826	0.0161431	-0.192923	LINC00957
ILMN_1725130	-0.292584	10.3125	-3.93701	0.000526273	0.0161431	-0.193711	FAM50A
ILMN_1701466	-0.268463	8.7744	-3.93378	0.000530773	0.0162408	-0.20161	PEX16
ILMN_2223805	0.129632	7.27747	3.93369	0.000530894	0.0162408	-0.201822	CEP41
ILMN_2329667	-0.232835	7.71535	-3.93094	0.000534754	0.0163147	-0.208542	MYO7B
ILMN_1654497	0.321208	8.91798	3.92644	0.000541126	0.0164868	-0.21953	ATAD1
ILMN_1677534	-0.282038	10.5917	-3.92518	0.000542932	0.0165196	-0.222621	SCAP
ILMN_1657893	-0.277305	8.41735	-3.92412	0.00054445	0.0165435	-0.225211	TXNRD2
ILMN_3235517	-0.160853	7.61625	-3.92198	0.000547521	0.0166145	-0.230428	ZNF777
ILMN_2234970	-0.242699	9.09461	-3.92076	0.000549272	0.0166422	-0.23339	SLC39A3
ILMN_1700109	-0.248593	10.0911	-3.92033	0.000549906	0.0166422	-0.23446	PTOV1
ILMN_1667030	-0.210012	10.9708	-3.91894	0.00055192	0.016674	-0.237851	HSBP1
ILMN_3235397	0.154894	7.11109	3.91801	0.000553271	0.016674	-0.240119	SNORD110
ILMN_1720241	0.298645	8.26482	3.91694	0.000554823	0.016674	-0.242716	TRIP12
ILMN_1782579	0.379011	9.86007	3.91661	0.000555303	0.016674	-0.243519	IMMT
ILMN_2201533	-0.238311	11.2831	-3.91656	0.000555384	0.016674	-0.243653	TMEM256
ILMN_1732313	0.310869	7.39921	3.9148	0.000557955	0.016729	-0.247937	PRR13
ILMN_2364088	-0.177256	7.50956	-3.91358	0.000559756	0.0167421	-0.250926	GEMIN8
ILMN_1698733	-0.156131	7.01405	-3.9135	0.00055987	0.0167421	-0.251115	CNIH2
ILMN_1685077	0.438194	7.96054	3.91141	0.000562959	0.0167808	-0.256217	SNX7
ILMN_1893367	-0.157044	7.1697	-3.9113	0.000563127	0.0167808	-0.256495	HS.170534
ILMN_1664303	0.413825	9.7767	3.91112	0.000563395	0.0167808	-0.256936	HTATIP2
ILMN_2091375	0.409341	7.81184	3.91062	0.000564134	0.0167808	-0.258151	KRCC1
ILMN_3176746	0.121988	6.9401	3.90911	0.000566371	0.0168104	-0.261821	TMPO-AS1
ILMN_3214052	0.22611	7.21993	3.90895	0.000566617	0.0168104	-0.262224	CACYBP
ILMN_1678619	0.199282	7.07077	3.90521	0.000572216	0.0169542	-0.271342	TKFC
ILMN_3269719	-0.223473	7.63303	-3.90375	0.000574409	0.0169929	-0.27489	ARAP1
ILMN_1740345	0.166782	6.82255	3.90307	0.000575438	0.0169929	-0.276551	THYN1
ILMN_1708427	0.254696	8.22702	3.90285	0.000575777	0.0169929	-0.277096	KPNA3
ILMN_2222651	0.215127	7.09624	3.9009	0.000578728	0.0170529	-0.281836	NAA35
ILMN_3226012	0.914015	8.82114	3.90052	0.000579317	0.0170529	-0.282779	LOC728698
ILMN_1797933	-0.267897	9.96092	-3.89821	0.000582837	0.0171342	-0.288397	MRPL17
ILMN_1784602	-0.287656	12.6029	-3.89687	0.000584903	0.0171726	-0.291677	CDKN1A
ILMN_1780842	0.279379	7.58508	3.89621	0.00058592	0.017174	-0.293288	RANBP6
ILMN_1717173	0.281473	7.68838	3.89444	0.000588648	0.017174	-0.297596	ECT2
ILMN_3200830	0.591085	9.63986	3.8943	0.00058886	0.017174	-0.297929	CCT6P3
ILMN_2279873	-0.24935	7.62473	-3.89424	0.000588962	0.017174	-0.29809	WHAMM
ILMN_1660787	0.394679	7.75185	3.89388	0.000589508	0.017174	-0.298948	SUCLA2
ILMN_2343332	0.145883	6.90485	3.89225	0.000592048	0.0172258	-0.302935	TAF9
ILMN_1751330	-0.278555	9.08766	-3.89052	0.000594749	0.0172728	-0.307156	RBCK1
ILMN_1679268	0.325761	8.36917	3.89023	0.000595194	0.0172728	-0.307848	PELI1
ILMN_2061565	-0.288308	7.21907	-3.88922	0.00059678	0.0172953	-0.310316	PLCH2
ILMN_2086222	0.166562	6.9404	3.8884	0.000598064	0.0172953	-0.312308	WDR11
ILMN_2128293	0.484848	8.08648	3.88826	0.00059828	0.0172953	-0.312643	APIP
ILMN_1712066	-0.411263	8.47022	-3.88696	0.000600335	0.0172953	-0.315822	EXPH5
ILMN_1678037	-0.32467	8.34426	-3.8868	0.000600582	0.0172953	-0.316203	HIRIP3
ILMN_1796461	-0.376658	12.0517	-3.88633	0.000601324	0.0172953	-0.317349	PRSS8
ILMN_1666597	-0.297833	8.55672	-3.88391	0.000605156	0.0173834	-0.323237	PI4KB
ILMN_2373670	0.707173	7.97432	3.88041	0.000610751	0.0175012	-0.331769	UGT2B17
ILMN_2389114	0.154121	6.8477	3.88027	0.00061098	0.0175012	-0.332116	FIGNL1
ILMN_1681675	0.224174	7.61111	3.87989	0.000611578	0.0175012	-0.333024	SCAF8
ILMN_1668634	-0.429427	8.05015	-3.87804	0.000614557	0.0175642	-0.337528	FBXW7
ILMN_1656656	-0.413425	8.19193	-3.87624	0.000617475	0.0176163	-0.341918	COX19
ILMN_1653708	-0.26955	10.2893	-3.87596	0.000617937	0.0176163	-0.342611	CORO1B
ILMN_3234436	0.549887	8.49656	3.87453	0.000620258	0.0176379	-0.346086	HNRNPA1P33
ILMN_1893909	-0.151801	7.20455	-3.87233	0.000623853	0.0176645	-0.351443	IKZF2
ILMN_1724984	0.197622	7.56334	3.87196	0.000624464	0.0176645	-0.352351	EIF2AK3
ILMN_2138435	0.269795	8.77176	3.87182	0.000624683	0.0176645	-0.352676	MRPS27
ILMN_2380688	0.340837	7.46374	3.87089	0.000626206	0.0176645	-0.354932	B4GALT4
ILMN_3219695	0.144784	6.98433	3.87073	0.000626471	0.0176645	-0.355326	RNF145
ILMN_1804451	0.162664	6.9201	3.87036	0.000627092	0.0176645	-0.356243	LEO1
ILMN_1754757	-0.283716	7.2448	-3.87033	0.000627137	0.0176645	-0.356309	SCNN1D
ILMN_2055700	0.226107	7.55051	3.87014	0.000627441	0.0176645	-0.356759	SLBP
ILMN_1803889	-0.377827	8.56973	-3.86659	0.000633322	0.0178078	-0.365406	CCDC64B
ILMN_1684042	0.277765	7.56255	3.86593	0.000634424	0.0178167	-0.367017	BET1
ILMN_3205656	0.409087	10.0377	3.86302	0.000639284	0.0179114	-0.374089	GAPDH
ILMN_3302919	0.409501	9.35254	3.86275	0.000639736	0.0179114	-0.374744	MYOF
ILMN_1668814	0.238179	7.23315	3.86235	0.000640403	0.0179114	-0.37571	CENPM
ILMN_1916462	-0.132807	6.98132	-3.86191	0.000641151	0.0179114	-0.376791	HS.540229
ILMN_1777721	0.395398	10.245	3.86155	0.000641759	0.0179114	-0.37767	MAPRE1
ILMN_1751492	0.407708	7.85302	3.85976	0.000644773	0.0179733	-0.382012	FAM18B
ILMN_1665510	0.449468	9.07946	3.85734	0.000648879	0.0180655	-0.387895	ERRFI1
ILMN_1690982	-0.22549	11.7425	-3.85185	0.0006583	0.0183053	-0.401252	DDT
ILMN_2216265	-0.304596	8.04514	-3.85014	0.000661262	0.0183651	-0.405412	LONP2
ILMN_2343775	0.200869	13.3935	3.84914	0.000662985	0.0183903	-0.407823	RPL38
ILMN_1729051	0.333276	8.73535	3.84743	0.000665967	0.0183937	-0.411981	MSH6
ILMN_1793724	0.237282	7.77576	3.84721	0.000666361	0.0183937	-0.412529	TAMM41
ILMN_1775901	0.169681	7.53119	3.8469	0.000666896	0.0183937	-0.413273	PHF5A
ILMN_1789436	-0.316874	9.82631	-3.84674	0.000667176	0.0183937	-0.413662	DENND1B
ILMN_1784352	-0.289325	9.91017	-3.84618	0.000668167	0.0183986	-0.415037	CCM2
ILMN_1796595	0.176626	7.10609	3.84444	0.000671206	0.0184374	-0.419242	C5orf22
ILMN_3287493	0.353155	8.96723	3.84297	0.00067381	0.0184864	-0.422828	LOC650157
ILMN_1785765	0.438755	10.2893	3.8407	0.000677826	0.0185741	-0.428334	TM9SF2
ILMN_1806937	-0.266145	9.72617	-3.83894	0.000680968	0.0186148	-0.432618	BABAM1
ILMN_2061732	0.244165	8.98308	3.8386	0.000681565	0.0186148	-0.43343	YRDC
ILMN_1652378	0.22215	7.07601	3.83848	0.000681782	0.0186148	-0.433725	IPO7
ILMN_1669928	-0.34475	10.0876	-3.83718	0.000684114	0.0186559	-0.436888	ARHGEF16
ILMN_1873075	-0.150223	7.00082	-3.83641	0.000685493	0.018671	-0.438754	TNRC6C
ILMN_1780236	-0.346214	10.1231	-3.83438	0.000689146	0.0187279	-0.443677	PMM1
ILMN_3249235	-0.240764	7.50667	-3.83433	0.00068924	0.0187279	-0.443803	GIN1
ILMN_1657470	0.264457	8.69699	3.83374	0.000690306	0.0187344	-0.445235	YTHDF3
ILMN_3304022	0.420508	10.2787	3.83158	0.000694229	0.0188183	-0.450484	LOC729102
ILMN_3220888	0.776526	10.1918	3.8307	0.000695822	0.0188382	-0.452608	RPS6
ILMN_1782609	0.289445	8.85711	3.82984	0.000697402	0.0188382	-0.454708	STAG2
ILMN_1747506	-0.185198	7.40058	-3.82967	0.000697702	0.0188382	-0.455107	DHX34
ILMN_2342240	0.281021	9.40677	3.82875	0.000699397	0.0188382	-0.457354	MGAT2
ILMN_1794967	0.193541	7.68965	3.82844	0.000699965	0.0188382	-0.458106	EIF4ENIF1
ILMN_1690136	0.164242	7.09949	3.82763	0.00070144	0.0188555	-0.460056	NIPBL
ILMN_1665945	0.329036	9.22138	3.82566	0.000705084	0.0189309	-0.464855	ACBD3
ILMN_2384181	0.7496	9.73238	3.82469	0.000706878	0.0189566	-0.467208	DHRS9
ILMN_1655334	-0.130428	6.90585	-3.82318	0.000709677	0.0190091	-0.470869	LOC650628
ILMN_1810838	0.318481	8.62488	3.82253	0.000710875	0.0190187	-0.472432	MTDH
ILMN_1773885	-0.22253	9.20334	-3.82184	0.000712158	0.0190304	-0.474101	DMAP1
ILMN_1791884	-0.237256	7.57562	-3.82057	0.000714536	0.0190715	-0.477189	SNHG11
ILMN_1771870	-0.229437	7.89241	-3.81914	0.000717219	0.0191015	-0.480659	FAM98C
ILMN_1770412	0.233454	10.2231	3.81907	0.00071735	0.0191015	-0.480829	AHCYL1
ILMN_1738656	0.272425	9.38412	3.81743	0.000720436	0.0191611	-0.484804	GLOD4
ILMN_3178050	0.113771	6.90615	3.81677	0.000721678	0.0191715	-0.486399	SPECC1
ILMN_1678522	0.399906	11.3616	3.81601	0.000723116	0.0191872	-0.488243	RPS26
ILMN_1680860	-0.16039	8.57601	-3.81502	0.000724991	0.0192144	-0.49064	LEMD2
ILMN_1689189	-0.168215	7.81334	-3.8131	0.000728651	0.0192548	-0.495304	ZBTB3
ILMN_1657766	0.166622	6.83089	3.81305	0.000728757	0.0192548	-0.495439	TRIM29
ILMN_1698487	0.374074	10.1128	3.81277	0.00072928	0.0192548	-0.496103	SDHD
ILMN_3194087	0.253956	7.27639	3.81243	0.000729923	0.0192548	-0.49692	LINC00339
ILMN_3297898	0.361796	10.3351	3.81146	0.000731781	0.0192724	-0.499273	UQCRH
ILMN_1735979	-0.297671	8.48755	-3.8112	0.000732296	0.0192724	-0.499925	BCKDHA
ILMN_1763907	0.27858	7.66972	3.81042	0.000733786	0.0192892	-0.501807	CENPW
ILMN_1757298	-0.197853	8.07246	-3.80923	0.000736076	0.0193246	-0.504692	BTBD7
ILMN_1743205	-0.204332	7.30002	-3.80877	0.000736967	0.0193246	-0.505813	ABCA7
ILMN_3214256	0.268623	7.91855	3.80839	0.000737699	0.0193246	-0.506732	LOC128192
ILMN_2331205	-0.46781	8.54179	-3.80448	0.000745272	0.019463	-0.516189	CHKB
ILMN_1786612	0.4017	11.0982	3.80351	0.00074718	0.0194827	-0.518556	PSME2
ILMN_1763347	0.424174	7.47237	3.80278	0.000748595	0.0194971	-0.520308	PIK3CB
ILMN_2186597	-0.3012	10.9503	-3.80228	0.00074958	0.0195003	-0.521525	RPP21
ILMN_3239361	-0.299917	7.4079	-3.79988	0.000754295	0.01958	-0.52733	LOC100133298
ILMN_1769394	-0.550953	8.93483	-3.79984	0.000754376	0.01958	-0.52743	PLCD1
ILMN_1775074	-0.241189	8.96304	-3.797	0.000760011	0.0196909	-0.53432	TUBGCP2
ILMN_1777906	-0.227774	9.8971	-3.79676	0.000760486	0.0196909	-0.534898	MAP7D1
ILMN_1744118	-0.139761	7.21939	-3.79593	0.000762135	0.0196909	-0.536903	ASTN2
ILMN_1659727	-0.204509	7.6772	-3.79521	0.00076358	0.0197006	-0.538657	CDAN1
ILMN_1786242	0.501627	10.8467	3.79487	0.000764253	0.0197006	-0.539473	RPL14
ILMN_1735735	-0.230316	8.0584	-3.79221	0.000769584	0.0198155	-0.545908	KATNB1
ILMN_1679045	0.296501	8.05391	3.79106	0.000771914	0.0198321	-0.548706	SBDS
ILMN_1672356	-0.224227	7.17258	-3.79092	0.000772181	0.0198321	-0.549026	ANKRD13D
ILMN_1805161	-0.449098	8.79833	-3.78996	0.000774124	0.0198321	-0.551352	LZTR1
ILMN_1665428	-0.350855	10.1221	-3.78973	0.000774602	0.0198321	-0.551924	GSDMD
ILMN_1702783	0.446685	8.44866	3.78929	0.000775492	0.0198321	-0.552987	SNRPA1
ILMN_2320906	0.251693	7.47182	3.78668	0.0007808	0.0199252	-0.559301	RTN3
ILMN_3238751	-0.248474	8.86142	-3.78663	0.000780895	0.0199252	-0.559413	PMS2P4
ILMN_1788059	0.25209	7.38681	3.78458	0.000785099	0.0200098	-0.564383	PCGF5
ILMN_2050434	-0.325024	13.1019	-3.78287	0.00078862	0.0200623	-0.568524	TUBA3FP
ILMN_2184556	0.289868	7.41377	3.7823	0.000789796	0.0200623	-0.569904	SLC4A4
ILMN_1677466	0.255821	7.05199	3.78229	0.000789818	0.0200623	-0.56993	DUSP6
ILMN_1669818	0.42069	7.68635	3.78034	0.000793852	0.0201195	-0.574646	ESD
ILMN_2088410	0.355517	9.89561	3.77974	0.000795084	0.0201282	-0.576081	PSMG2
ILMN_1756696	-0.247934	8.60842	-3.77858	0.000797511	0.020167	-0.578901	USF2
ILMN_2088172	0.456979	8.3346	3.77719	0.000800398	0.0202174	-0.582246	POLR2B
ILMN_3292224	0.31338	7.33302	3.77563	0.000803679	0.020255	-0.586031	LOC100131609
ILMN_1749838	-0.39434	8.56265	-3.77266	0.000809928	0.0203898	-0.5932	MZF1
ILMN_1661021	-0.170137	7.39377	-3.77166	0.000812055	0.0204206	-0.595627	LOC731017
ILMN_1812616	-0.431665	9.26303	-3.77103	0.00081339	0.0204314	-0.597146	MYO1C
ILMN_3238269	0.207803	9.55881	3.76971	0.000816189	0.020479	-0.600325	NDUFA6
ILMN_1665164	0.231121	7.27443	3.76693	0.00082214	0.0205559	-0.607047	CTR9
ILMN_1757646	0.391682	8.89096	3.76678	0.000822476	0.0205559	-0.607426	UFM1
ILMN_1822368	-0.17275	7.12066	-3.76639	0.000823309	0.0205559	-0.608362	HS.242159
ILMN_1806946	-0.20136	7.6271	-3.76616	0.000823799	0.0205559	-0.608913	UBTF
ILMN_1653861	-0.242911	8.61611	-3.76401	0.000828443	0.020649	-0.614114	SCMH1
ILMN_1783702	0.229666	6.99467	3.76318	0.000830234	0.0206705	-0.616112	MORC3
ILMN_1808356	-0.225713	10.6564	-3.76258	0.000831545	0.0206705	-0.617572	FAM3A
ILMN_2324998	0.337217	8.7207	3.76192	0.000832963	0.0206705	-0.619148	NGDN
ILMN_1652082	-0.229478	9.35685	-3.76106	0.000834852	0.0206946	-0.621245	ELF4
ILMN_1693630	-0.352672	7.73541	-3.75948	0.000838291	0.0207474	-0.625048	VPS9D1
ILMN_1784005	0.279288	7.50322	3.75924	0.000838815	0.0207474	-0.625626	RAB13
ILMN_1804117	-0.322707	8.94722	-3.75881	0.000839769	0.0207483	-0.626678	FAM89B
ILMN_2366719	-0.193449	8.76431	-3.75585	0.000846265	0.0208859	-0.633807	NSFL1C
ILMN_2397028	0.212892	7.12804	3.75379	0.000850847	0.0209708	-0.638802	SERPINB8
ILMN_1742410	0.181947	7.30832	3.75324	0.000852061	0.0209708	-0.640121	BCL2L1
ILMN_1714805	0.181722	7.18711	3.75305	0.000852486	0.0209708	-0.640582	ZC3H14
ILMN_2332713	0.482738	11.7285	3.7491	0.00086131	0.0211429	-0.650109	SLC25A3
ILMN_3302499	-0.305983	7.80389	-3.74908	0.000861352	0.0211429	-0.650154	IDS
ILMN_1761912	-0.316529	9.83251	-3.74791	0.000863989	0.0211846	-0.65298	MGAT1
ILMN_3305949	0.405194	11.5764	3.74622	0.000867813	0.0212396	-0.657066	LOC730246
ILMN_1772644	-0.354643	8.7282	-3.74591	0.000868515	0.0212396	-0.657814	EML3
ILMN_1790797	-0.239754	10.1687	-3.74563	0.000869136	0.0212396	-0.658475	VPS28
ILMN_1737541	-0.16639	7.19273	-3.74526	0.000869991	0.0212396	-0.659385	HGD
ILMN_3258424	0.306126	8.84703	3.7437	0.000873531	0.021303	-0.663141	TMEM167A
ILMN_2342841	0.265788	7.76967	3.74197	0.000877488	0.021367	-0.667321	AFTPH
ILMN_3241164	-0.232582	7.60431	-3.74154	0.000878459	0.021367	-0.668344	KDSR
ILMN_1778173	-0.303539	11.0907	-3.74131	0.000878987	0.021367	-0.6689	AK3
ILMN_1725760	0.238206	7.13954	3.73635	0.00089044	0.0215983	-0.680872	YTHDC2
ILMN_3186390	-0.315518	7.39485	-3.7355	0.000892421	0.0215983	-0.682928	CRHR1-IT1
ILMN_1756755	-0.13731	7.06233	-3.73534	0.00089279	0.0215983	-0.683309	LINGO1
ILMN_1808301	0.335686	7.21378	3.73513	0.000893283	0.0215983	-0.68382	MRPL45
ILMN_1755834	0.192725	7.28051	3.73287	0.000898549	0.0216601	-0.689255	FEN1
ILMN_2379718	-0.367191	8.5873	-3.73209	0.00090039	0.0216601	-0.691148	RAB24
ILMN_1742379	-0.262375	7.81956	-3.73124	0.000902376	0.0216601	-0.693186	IFT122
ILMN_2334765	0.219321	7.10167	3.73104	0.000902853	0.0216601	-0.693675	ARMCX3
ILMN_3210917	-0.436929	11.0996	-3.73025	0.000904708	0.0216601	-0.695573	SET
ILMN_2146657	-0.231593	8.55296	-3.73009	0.000905084	0.0216601	-0.695957	FAHD2B
ILMN_1718815	0.128113	7.07831	3.72951	0.000906462	0.0216601	-0.697364	SLTM
ILMN_3257145	0.150646	7.02088	3.72942	0.000906668	0.0216601	-0.697574	ARHGAP42
ILMN_1693650	-0.253411	7.427	-3.7291	0.000907419	0.0216601	-0.69834	FES
ILMN_2371685	0.353455	7.18852	3.72815	0.000909666	0.0216601	-0.700626	UBE2E1
ILMN_1747911	0.213517	7.47218	3.72803	0.000909953	0.0216601	-0.700918	CDK1
ILMN_2158164	-0.374305	12.2809	-3.72792	0.000910208	0.0216601	-0.701177	ZNF430
ILMN_1763539	0.259423	7.50219	3.72494	0.000917299	0.021783	-0.708353	IER3IP1
ILMN_1860753	-0.137106	7.17855	-3.72428	0.000918879	0.0217976	-0.709945	HS.85445
ILMN_3289090	0.64848	8.14812	3.72163	0.000925246	0.0218852	-0.716328	CAPZA1
ILMN_1667087	-0.336391	8.74509	-3.72154	0.000925479	0.0218852	-0.716561	FLJ20581
ILMN_1815937	-0.345508	7.56036	-3.72022	0.000928669	0.0219377	-0.719743	TMEM184A
ILMN_1814998	0.769645	9.77505	3.71949	0.000930432	0.0219564	-0.721496	POTEKP
ILMN_3209117	0.414166	8.12564	3.71835	0.000933199	0.0219988	-0.724241	PHB
ILMN_1778238	0.183048	8.93109	3.71768	0.000934818	0.022014	-0.725844	UTP6
ILMN_1697793	-0.42348	9.87912	-3.71688	0.000936777	0.0220278	-0.727779	SYNJ2BP
ILMN_1805448	0.401435	8.16532	3.71664	0.000937353	0.0220278	-0.728348	EPB41L2
ILMN_1681984	0.358276	7.47257	3.71475	0.000941988	0.0220952	-0.732908	GALNT10
ILMN_2139816	0.283408	7.7246	3.71432	0.000943034	0.0220952	-0.733934	GPSM2
ILMN_1704195	-0.242023	8.94973	-3.71412	0.000943534	0.0220952	-0.734424	FUK
ILMN_1658995	0.292655	7.64882	3.71387	0.000944133	0.0220952	-0.73501	ACOT9
ILMN_1659285	0.349232	8.72671	3.71296	0.000946387	0.0221207	-0.737215	PSMG1
ILMN_2094905	0.384733	7.69914	3.71264	0.000947179	0.0221207	-0.737988	COMMD10
ILMN_1779828	0.422654	8.42741	3.71019	0.000953239	0.0222161	-0.743883	EDEM1
ILMN_1725700	-0.340131	8.66188	-3.71006	0.000953555	0.0222161	-0.74419	MOV10
ILMN_1806487	0.172124	7.14939	3.7098	0.000954209	0.0222161	-0.744823	FAM109B
ILMN_2363231	0.304891	7.3494	3.70881	0.000956672	0.0222491	-0.747207	SMAP1
ILMN_3201556	0.156172	6.94269	3.70843	0.000957597	0.0222491	-0.7481	HK2
ILMN_1742260	0.431598	7.5225	3.7076	0.000959685	0.0222748	-0.750114	SSFA2
ILMN_1673746	0.25232	7.2479	3.70706	0.000961025	0.022283	-0.751403	TIMM23
ILMN_1742330	-0.319879	8.54392	-3.70551	0.000964921	0.0223504	-0.755142	PLXNB1
ILMN_1764850	-0.251359	11.1754	-3.70449	0.000967486	0.0223868	-0.757596	HPCAL1
ILMN_1718128	0.162227	7.01935	3.70282	0.000971694	0.022457	-0.761608	PABPC3
ILMN_1695316	0.372386	9.03173	3.7025	0.000972504	0.022457	-0.762378	SLC39A8
ILMN_2398432	-0.268799	10.7273	-3.70159	0.000974817	0.0224874	-0.764573	BRMS1
ILMN_1655876	-0.425486	8.36142	-3.70075	0.000976929	0.0225132	-0.766573	TMEM159
ILMN_1774334	-0.264714	11.6459	-3.69885	0.000981771	0.0226017	-0.771143	HIGD2A
ILMN_1663631	-0.23687	10.236	-3.6978	0.000984467	0.0226154	-0.773677	BANP
ILMN_1668345	-0.368431	11.3903	-3.6978	0.000984467	0.0226154	-0.773677	OAF
ILMN_1759277	0.165629	7.20039	3.69706	0.000986361	0.0226154	-0.775453	OIP5
ILMN_2310296	-0.315668	7.37964	-3.69706	0.000986366	0.0226154	-0.775458	C21orf58
ILMN_1764383	-0.274483	8.37452	-3.69503	0.000991573	0.0227117	-0.780323	MCOLN1
ILMN_1741881	0.172694	7.13788	3.69435	0.000993329	0.0227289	-0.781958	C9orf72
ILMN_2051684	-0.408669	8.87238	-3.68971	0.00100538	0.0229058	-0.793106	C4orf3
ILMN_1789457	-0.243495	8.28532	-3.68971	0.00100539	0.0229058	-0.793113	GNL1
ILMN_1681890	0.339369	8.77327	3.68955	0.00100582	0.0229058	-0.793504	DYNLT3
ILMN_3305849	-0.212881	8.21077	-3.68862	0.00100824	0.0229309	-0.795728	LINC01137
ILMN_1755733	-0.219407	13.4494	-3.68708	0.0010123	0.0229831	-0.799438	RPLP2
ILMN_1800451	-0.394164	10.3397	-3.68649	0.00101385	0.0229831	-0.80085	MED16
ILMN_1889229	-0.27788	7.72235	-3.68561	0.00101618	0.0229831	-0.802976	HS.28456
ILMN_1690085	-0.303844	7.86437	-3.68555	0.00101632	0.0229831	-0.8031	STK11IP
ILMN_2049642	0.3634	9.37864	3.68505	0.00101764	0.0229831	-0.804303	RPA1
ILMN_1712487	-0.249311	8.90464	-3.68505	0.00101765	0.0229831	-0.804315	EIF2D
ILMN_1797406	-0.363135	7.55377	-3.68396	0.00102054	0.0230148	-0.806929	PSMB11
ILMN_2128750	-0.275239	12.4844	-3.68375	0.00102109	0.0230148	-0.807429	PTTG1IP
ILMN_1762426	-0.26317	8.30873	-3.68229	0.00102498	0.023069	-0.810944	DHFRL1
ILMN_1730294	0.284728	8.68496	3.68208	0.00102554	0.023069	-0.811445	INO80C
ILMN_3248521	0.143469	7.09044	3.68021	0.00103053	0.0231582	-0.815928	UBXN8
ILMN_1849013	0.350772	8.58432	3.67846	0.00103523	0.0232407	-0.82013	IL6ST
ILMN_1655884	0.647798	8.50659	3.67735	0.00103823	0.0232738	-0.822808	ATP2A2
ILMN_3302456	0.213715	7.31304	3.67706	0.00103899	0.0232738	-0.823483	LOC730029
ILMN_1676197	0.283399	7.86712	3.67677	0.00103979	0.0232738	-0.824195	LRP11
ILMN_1741096	0.424729	9.48199	3.67415	0.00104688	0.0233671	-0.830468	FDFT1
ILMN_1719517	0.279669	7.36731	3.67398	0.00104735	0.0233671	-0.830888	CTTNBP2NL
ILMN_2274775	-0.206946	13.1855	-3.67375	0.00104797	0.0233671	-0.831435	SLC44A4
ILMN_1718972	-0.274891	9.39874	-3.67364	0.00104827	0.0233671	-0.831696	MFSD3
ILMN_3266471	0.227265	7.29443	3.67333	0.00104913	0.0233671	-0.832453	SNRPC
ILMN_2354391	-0.269989	11.06	-3.67259	0.00105114	0.0233889	-0.834224	EGLN2
ILMN_1690921	-0.404104	10.0035	-3.67168	0.00105361	0.0234209	-0.836395	STAT2
ILMN_1721204	-0.341597	8.17566	-3.66949	0.00105962	0.0234493	-0.841647	CSF2RA
ILMN_1814022	-0.326343	9.31462	-3.669	0.00106099	0.0234493	-0.842835	NR1H3
ILMN_1763433	0.44649	7.31496	3.66895	0.00106112	0.0234493	-0.842948	TRIM9
ILMN_1679178	-0.282677	8.62627	-3.66857	0.00106217	0.0234497	-0.843864	ATP5D
ILMN_1714278	0.143339	7.2427	3.6672	0.00106595	0.0235101	-0.847142	MSANTD3
ILMN_1712950	0.391937	12.0928	3.66633	0.00106836	0.0235403	-0.849231	PFN1
ILMN_1798705	0.265941	7.07793	3.66562	0.00107034	0.0235474	-0.850946	CCNC
ILMN_1789407	0.213827	7.26577	3.66503	0.00107198	0.0235474	-0.852356	FAM18B2
ILMN_1762678	-0.221522	8.06309	-3.66481	0.00107259	0.0235474	-0.852882	NMT1
ILMN_1691449	0.209038	12.1369	3.66472	0.00107285	0.0235474	-0.853103	CHCHD2
ILMN_1730612	-0.210417	12.2353	-3.66423	0.00107419	0.0235512	-0.854259	DBNDD2
ILMN_1667716	-0.17701	9.05726	-3.66363	0.00107587	0.0235512	-0.855699	TMEM101
ILMN_1700159	0.27813	7.72418	3.66344	0.0010764	0.0235512	-0.856153	NIPSNAP3A
ILMN_1800958	0.167109	7.30748	3.66316	0.00107719	0.0235512	-0.856831	TMEM237
ILMN_1784037	-0.275124	7.79625	-3.66237	0.00107939	0.0235724	-0.85872	ZBTB40
ILMN_1743583	-0.149804	7.6767	-3.66184	0.00108088	0.0235724	-0.859991	MADD
ILMN_1776260	0.589783	9.88217	3.6617	0.00108128	0.0235724	-0.860336	LOC653505
ILMN_1752340	-0.309004	10.3831	-3.66059	0.00108441	0.0236177	-0.863001	ARF5
ILMN_3243055	0.133524	6.94604	3.6575	0.00109313	0.023766	-0.870398	LOC732432
ILMN_1792518	0.259265	7.81233	3.65743	0.00109332	0.023766	-0.87056	STX7
ILMN_1744138	0.220139	8.11182	3.65589	0.00109772	0.0238387	-0.874265	CHCHD7
ILMN_2360705	0.345863	9.81674	3.6549	0.00110054	0.0238771	-0.876639	ACSL3
ILMN_1687519	0.305912	7.23548	3.65449	0.00110171	0.0238794	-0.877616	SNAP23
ILMN_1716004	-0.160197	8.12213	-3.65328	0.00110515	0.0239312	-0.880501	NSUN4
ILMN_3235185	-0.181822	7.9124	-3.65209	0.00110858	0.0239824	-0.883359	SNRNP200
ILMN_2221408	0.177473	6.98008	3.65024	0.0011139	0.0240745	-0.88778	ARFGEF1
ILMN_1804263	-0.211592	7.56556	-3.649	0.00111749	0.024126	-0.890754	ZNF76
ILMN_2103841	-0.370464	8.65737	-3.64868	0.00111842	0.024126	-0.891518	AIP
ILMN_2187487	0.270959	8.43011	3.64781	0.00112094	0.0241556	-0.893599	HEATR5B
ILMN_2329679	-0.293798	8.46272	-3.64726	0.00112256	0.0241556	-0.894934	TPST2
ILMN_1664855	0.299943	8.24992	3.64711	0.00112299	0.0241556	-0.895287	PPP1R14C
ILMN_1721457	0.472265	8.40547	3.64632	0.00112529	0.0241656	-0.897176	RANBP1
ILMN_1740671	0.273581	7.15822	3.64622	0.0011256	0.0241656	-0.897424	ATOH1
ILMN_1748546	0.208076	11.0086	3.64571	0.00112707	0.0241742	-0.898629	2002-09-01
ILMN_3232282	-0.577628	11.0737	-3.6447	0.00113003	0.0241918	-0.901054	AZFP
ILMN_1726565	-0.421285	10.478	-3.64328	0.00113421	0.0242178	-0.904463	PIK3R2
ILMN_3236346	0.114194	7.03635	3.64287	0.0011354	0.0242178	-0.905434	ZNF286B
ILMN_3241870	-0.261768	9.47552	-3.64226	0.00113722	0.0242178	-0.906905	FRMD8
ILMN_1747744	0.353941	8.81135	3.64219	0.0011374	0.0242178	-0.907058	LHFPL2
ILMN_1750093	-0.578359	9.71312	-3.64146	0.00113957	0.0242178	-0.908816	SDHALP1
ILMN_2396292	0.197562	7.04645	3.64138	0.00113981	0.0242178	-0.909012	ZNF655
ILMN_3247578	0.453708	9.19409	3.64056	0.00114224	0.0242466	-0.910974	FAT1
ILMN_3231638	-0.302683	8.96952	-3.63966	0.00114489	0.02428	-0.913112	FAM160B1
ILMN_1719611	0.262595	7.2818	3.63812	0.00114948	0.0242894	-0.916807	CCT6A
ILMN_1682774	0.187946	7.10297	3.63804	0.0011497	0.0242894	-0.916987	TEX30
ILMN_1660663	0.187271	7.07628	3.63775	0.00115059	0.0242894	-0.917698	DYRK1A
ILMN_1672878	-0.231731	10.9891	-3.6377	0.00115071	0.0242894	-0.917795	ABR
ILMN_2096985	0.23912	7.24865	3.63751	0.0011513	0.0242894	-0.918267	ALDH6A1
ILMN_1702592	-0.232535	7.55363	-3.63728	0.00115197	0.0242894	-0.918808	WDR73
ILMN_1664761	-0.241105	8.44326	-3.63485	0.00115926	0.0243518	-0.924627	TMEM138
ILMN_3196019	0.139956	6.98264	3.63474	0.00115959	0.0243518	-0.924891	FAM60A
ILMN_1694399	-0.374314	8.08379	-3.6347	0.00115971	0.0243518	-0.924985	ICA1
ILMN_2222991	0.169898	7.3497	3.63449	0.00116035	0.0243518	-0.925494	ETF1
ILMN_1720745	1.02106	9.6871	3.634	0.00116181	0.0243518	-0.926657	LOC645385
ILMN_1745772	0.238823	7.9796	3.63349	0.00116336	0.0243518	-0.927884	ASCC3
ILMN_1781281	0.122992	6.93557	3.63273	0.00116563	0.0243733	-0.929684	B9D1
ILMN_1661717	0.278667	9.0495	3.63227	0.00116704	0.0243733	-0.9308	TFDP1
ILMN_1684964	-0.252778	8.13783	-3.6318	0.00116846	0.0243733	-0.931922	ZNF212
ILMN_1808501	-0.268961	10.8702	-3.63172	0.00116869	0.0243733	-0.932107	SH3KBP1
ILMN_1664323	0.185885	7.93764	3.63023	0.0011732	0.0244302	-0.93566	MBIP
ILMN_1802205	0.364303	7.93778	3.63011	0.00117358	0.0244302	-0.935961	RHOB
ILMN_2315569	-0.306601	7.1491	-3.62957	0.00117521	0.0244415	-0.937237	N6AMT1
ILMN_2403006	0.420604	8.11567	3.62894	0.00117713	0.0244549	-0.938744	TJP1
ILMN_1690894	0.1516	6.90404	3.62704	0.00118293	0.0245344	-0.943284	HSP90B3P
ILMN_1808824	0.176018	7.46341	3.62612	0.00118578	0.024571	-0.945505	NEBL
ILMN_1684086	-0.322666	9.52233	-3.62299	0.00119541	0.0246622	-0.952971	BDKRB2
ILMN_1730940	-0.264322	10.1623	-3.62265	0.00119647	0.0246622	-0.953787	KLHDC3
ILMN_1810127	-0.243264	8.00546	-3.62257	0.00119673	0.0246622	-0.953987	ZNF789
ILMN_1704383	0.201287	7.05674	3.62089	0.00120193	0.0247469	-0.957991	TRIM37
ILMN_1805910	0.191711	7.07187	3.61983	0.00120525	0.0247926	-0.960531	MIER3
ILMN_2359742	-0.429386	11.1592	-3.61903	0.00120774	0.0248213	-0.962441	CTSB
ILMN_1857335	-0.148269	6.96121	-3.61632	0.00121623	0.0249731	-0.968902	HS.170035
ILMN_1755234	-0.225386	9.17699	-3.6157	0.00121819	0.0249907	-0.97039	SSH3
ILMN_1769787	-0.271616	7.87402	-3.61507	0.00122018	0.0250011	-0.971894	SELO
ILMN_1739259	0.257433	7.95093	3.61476	0.00122117	0.0250011	-0.972638	UBE4A
ILMN_2339825	0.456906	8.0176	3.61449	0.00122202	0.0250011	-0.973284	YME1L1
ILMN_1788783	0.275385	7.87648	3.61392	0.00122382	0.0250153	-0.974643	TRAM2
ILMN_1705849	-0.311923	9.72245	-3.61352	0.00122508	0.0250184	-0.975589	SPR
ILMN_1711227	0.237886	10.9406	3.61265	0.00122784	0.0250521	-0.977667	GMDS
ILMN_1729142	-0.30804	9.74099	-3.61134	0.00123202	0.0251007	-0.980804	CENPV
ILMN_1691535	0.131243	6.82965	3.61121	0.00123244	0.0251007	-0.981116	CUL4B
ILMN_1735594	0.324262	7.19542	3.60921	0.00123881	0.0251861	-0.985875	CDC42SE2
ILMN_2072973	-0.321828	8.03291	-3.6092	0.00123886	0.0251861	-0.98591	TOP3A
ILMN_1753165	-0.184888	7.21223	-3.60741	0.00124458	0.025257	-0.990164	WNK1
ILMN_2245305	-0.21201	8.55897	-3.60672	0.00124681	0.0252796	-0.991815	ABHD12
ILMN_1731194	0.340037	9.64258	3.60496	0.00125252	0.0253725	-0.996028	STRAP
ILMN_1794921	-0.361398	7.22072	-3.60402	0.00125555	0.025387	-0.998255	MS4A10
ILMN_2322972	-0.157305	7.68793	-3.6037	0.0012566	0.025387	-0.999029	ZFYVE27
ILMN_1663379	-0.191986	8.41026	-3.60184	0.00126266	0.0254866	-1.00347	FBXL15
ILMN_3218538	0.217494	7.21658	3.60146	0.0012639	0.0254887	-1.00437	PSMC1
ILMN_1867188	-0.205592	7.23481	-3.60041	0.00126733	0.0255352	-1.00687	HS.535392
ILMN_1688158	0.193848	7.88431	3.59928	0.00127103	0.025587	-1.00956	CYB5R4
ILMN_1744795	-0.296093	8.47058	-3.59827	0.00127438	0.0256252	-1.01199	TBL1X
ILMN_1655952	-0.586577	10.0174	-3.59802	0.00127519	0.0256252	-1.01257	WASH1
ILMN_1897213	-0.161938	7.10974	-3.59691	0.00127885	0.0256462	-1.01521	LOC732226
ILMN_1654893	-0.289341	8.09517	-3.5959	0.00128218	0.0256462	-1.01761	SCAMP2
ILMN_1681641	0.12335	6.90138	3.59539	0.00128387	0.0256462	-1.01883	DLEU1
ILMN_1690802	0.339848	9.404	3.5953	0.00128418	0.0256462	-1.01905	TRMT112
ILMN_1807580	0.125374	7.02711	3.59305	0.00129167	0.0257439	-1.02441	TMEM161B
ILMN_1689445	-0.28418	11.3629	-3.5928	0.00129249	0.0257439	-1.025	POLR2H
ILMN_1657283	-0.173096	11.3892	-3.59092	0.00129879	0.0258466	-1.02949	ALKBH5
ILMN_1753196	0.295362	8.03433	3.58734	0.00131088	0.0260642	-1.03803	PTTG1
ILMN_1726222	-0.254465	10.7085	-3.58644	0.00131393	0.026085	-1.04017	FLOT2
ILMN_1729775	0.231033	8.11001	3.58635	0.00131423	0.026085	-1.04038	OPA1
ILMN_3241524	-0.189122	9.0216	-3.58596	0.00131556	0.0260885	-1.04132	ZBTB22
ILMN_1766171	-0.363627	9.46747	-3.5846	0.00132016	0.0261127	-1.04454	SNF8
ILMN_1680437	0.256519	12.7507	3.5844	0.00132086	0.0261127	-1.04502	EEF1G
ILMN_2230862	0.157825	8.96535	3.58424	0.0013214	0.0261127	-1.0454	GYG1
ILMN_1740927	-0.218486	7.48694	-3.58342	0.00132421	0.0261453	-1.04736	LYRM4
ILMN_2279635	0.463085	7.62394	3.58288	0.00132605	0.0261589	-1.04864	EIF4G2
ILMN_1802550	-0.189111	7.16878	-3.58162	0.00133036	0.0262007	-1.05163	PCSK6
ILMN_1660858	-0.171244	7.39818	-3.58108	0.00133222	0.0262007	-1.05292	RIN1
ILMN_3236259	0.369866	12.7189	3.58106	0.0013323	0.0262007	-1.05298	PPIAL4A
ILMN_2154157	-0.27734	7.33855	-3.58091	0.00133281	0.0262007	-1.05333	CHRNA3
ILMN_3242205	0.32168	7.99257	3.58007	0.0013357	0.0262347	-1.05532	GMPS
ILMN_1673944	-0.154338	10.2209	-3.57973	0.00133689	0.0262354	-1.05615	MANBAL
ILMN_1736847	0.241153	7.8753	3.57935	0.00133819	0.026238	-1.05704	MED8
ILMN_1774062	0.257632	13.3878	3.57852	0.00134107	0.0262717	-1.05902	SLC25A5
ILMN_1761797	0.38194	11.4402	3.57735	0.00134512	0.0263282	-1.0618	CSTB
ILMN_1795285	-0.2762	8.19146	-3.57654	0.00134794	0.0263367	-1.06373	JADE2
ILMN_3270411	-0.165096	7.56261	-3.57622	0.00134905	0.0263367	-1.06449	LOC100129890
ILMN_1810962	0.284812	9.67373	3.57517	0.00135272	0.0263857	-1.067	PTPRK
ILMN_2347789	0.163402	6.943	3.57411	0.00135643	0.0264351	-1.06952	C4BPB
ILMN_1806387	0.126533	7.00891	3.57232	0.00136271	0.0265346	-1.07378	KRT18
ILMN_1712755	-0.308828	9.47503	-3.56919	0.00137375	0.02667	-1.08122	LRRC41
ILMN_1738784	-0.188734	9.67987	-3.56909	0.00137411	0.02667	-1.08146	PPP2R5A
ILMN_1759952	0.201073	11.2493	3.56883	0.00137502	0.02667	-1.08207	PSMA5
ILMN_1654441	0.494283	8.27586	3.56813	0.00137753	0.0266853	-1.08375	OAT
ILMN_2410864	0.199828	7.01766	3.56768	0.00137912	0.0266933	-1.08482	RAB28
ILMN_2050654	0.129376	6.89362	3.56705	0.00138134	0.0266987	-1.0863	SAV1
ILMN_1672834	-0.176441	8.33436	-3.56694	0.00138176	0.0266987	-1.08658	SSH2
ILMN_1812474	0.361877	10.3318	3.5657	0.00138619	0.0267395	-1.08953	TFG
ILMN_1775703	-0.309615	9.10729	-3.56568	0.00138624	0.0267395	-1.08956	TRAPPC6A
ILMN_1702683	0.198362	7.78829	3.56324	0.001395	0.0268856	-1.09537	SLC33A1
ILMN_1651229	-0.21771	7.92169	-3.56169	0.00140058	0.0269701	-1.09905	IPO13
ILMN_1678757	-0.467108	8.89718	-3.56103	0.00140298	0.0269934	-1.10062	BCYRN1
ILMN_1692664	-0.215282	8.14649	-3.5594	0.00140888	0.0270839	-1.10449	PRR5
ILMN_1661777	0.29134	8.39918	3.559	0.00141035	0.0270889	-1.10545	NR3C2
ILMN_3245062	0.290852	9.38254	3.55839	0.00141256	0.0270955	-1.1069	SHROOM3
ILMN_2399919	-0.19308	7.25309	-3.5582	0.00141324	0.0270955	-1.10734	MLXIPL
ILMN_1776080	-0.284114	10.4017	-3.55759	0.00141548	0.0270955	-1.1088	GTPBP6
ILMN_2379788	0.19321	7.24421	3.55602	0.0014212	0.027167	-1.11251	HIF1A
ILMN_1668484	0.186887	8.42127	3.55548	0.0014232	0.027167	-1.11381	LRRC47
ILMN_1878459	-0.181793	7.21012	-3.55535	0.00142366	0.027167	-1.11411	HS.520328
ILMN_1692072	-0.248744	8.4191	-3.55487	0.00142544	0.0271711	-1.11526	CENPBD1
ILMN_2133675	-0.301552	8.96317	-3.55389	0.00142904	0.0272159	-1.11758	SGSH
ILMN_1711699	-0.29458	8.45018	-3.5521	0.00143563	0.0272159	-1.12182	HIP1R
ILMN_1657475	-0.274837	8.80256	-3.55183	0.00143663	0.0272159	-1.12246	GALT
ILMN_2374865	0.885679	9.08725	3.55181	0.00143673	0.0272159	-1.12253	ATF3
ILMN_1795937	-0.233611	12.611	-3.55163	0.00143739	0.0272159	-1.12295	EZR
ILMN_3239263	0.172396	7.17485	3.55148	0.00143791	0.0272159	-1.12329	RPL23AP53
ILMN_2085362	0.13797	6.89255	3.55146	0.00143802	0.0272159	-1.12336	FUCA2
ILMN_1708891	0.127033	7.01067	3.55143	0.00143813	0.0272159	-1.12343	SCFD2
ILMN_1693394	-0.277091	9.33306	-3.55112	0.00143925	0.0272159	-1.12414	BCKDK
ILMN_1685179	-0.254325	8.22964	-3.55097	0.00143983	0.0272159	-1.12451	ZNF248
ILMN_1708337	-0.331605	8.76092	-3.55045	0.00144174	0.0272293	-1.12574	NOXO1
ILMN_1797576	0.215475	7.07349	3.55002	0.00144337	0.0272372	-1.12678	PLEKHA3
ILMN_1720114	0.265128	7.75527	3.54847	0.00144911	0.0273228	-1.13043	GMNN
ILMN_1669114	-0.283922	9.08952	-3.54794	0.00145112	0.027324	-1.13171	WNK4
ILMN_1752968	-0.282869	7.39632	-3.54781	0.00145159	0.027324	-1.13201	LAMB2
ILMN_2152828	0.12723	7.08697	3.54543	0.00146052	0.0274538	-1.13766	KIF16B
ILMN_3245591	-0.570055	8.17939	-3.54516	0.00146152	0.0274538	-1.13829	DIO3OS
ILMN_2169439	0.359315	8.83766	3.545	0.00146213	0.0274538	-1.13867	ITGAV
ILMN_1745343	-0.222148	9.62042	-3.54148	0.00147547	0.0276565	-1.14704	ZMAT2
ILMN_3215461	-0.363224	7.93477	-3.54063	0.0014787	0.0276565	-1.14906	LOC100131989
ILMN_2151488	0.21252	8.1919	3.54053	0.00147908	0.0276565	-1.14929	RMI1
ILMN_1773868	-0.312525	8.21773	-3.54045	0.00147937	0.0276565	-1.14947	ZRSR2
ILMN_1685480	0.368256	8.63703	3.53999	0.00148112	0.0276565	-1.15056	TARS
ILMN_1815874	0.455947	9.95223	3.53989	0.00148149	0.0276565	-1.15079	NANS
ILMN_1754114	-0.239175	8.09404	-3.53935	0.00148355	0.0276721	-1.15207	FLJ20021
ILMN_1703430	-0.226599	8.55318	-3.5388	0.00148566	0.0276887	-1.15338	CCDC94
ILMN_3261345	-0.433639	8.21592	-3.53817	0.00148807	0.0277106	-1.15487	LOC100130053
ILMN_1706056	-0.323318	8.79328	-3.53738	0.00149111	0.0277444	-1.15675	ENTPD8
ILMN_1729905	-0.224342	7.92014	-3.53703	0.00149247	0.0277469	-1.15759	GAL3ST1
ILMN_1761463	-0.188921	11.5226	-3.53635	0.00149505	0.0277534	-1.15919	EFHD2
ILMN_2234412	0.11607	7.00712	3.5363	0.00149527	0.0277534	-1.15932	TLE3
ILMN_1673682	-0.249823	10.2111	-3.53499	0.00150031	0.0278241	-1.16242	GATAD2A
ILMN_2255256	-0.489113	9.08486	-3.53444	0.00150244	0.0278338	-1.16373	MARVELD3
ILMN_1748923	0.123304	7.13077	3.53422	0.0015033	0.0278338	-1.16425	SMC2
ILMN_2183687	-0.399813	8.82133	-3.53375	0.00150512	0.0278447	-1.16537	LIME1
ILMN_2175265	0.209785	7.7225	3.53253	0.00150984	0.0279092	-1.16825	TMEM11
ILMN_1789500	-0.224529	7.11446	-3.53198	0.00151197	0.0279245	-1.16955	WDR97
ILMN_3261938	0.210362	7.60894	3.53078	0.00151664	0.0279434	-1.17239	TMSB10
ILMN_1750395	0.162881	7.07688	3.53043	0.00151803	0.0279463	-1.17323	MBD2
ILMN_1809245	0.15364	7.35099	3.52996	0.00151986	0.0279573	-1.17434	PITPNB
ILMN_1776297	0.329078	7.80208	3.52841	0.00152595	0.0280464	-1.17802	GOLGA4
ILMN_3188076	0.322964	8.12923	3.52749	0.00152954	0.028073	-1.18019	RPS7
ILMN_1672650	0.319435	7.33612	3.52725	0.00153048	0.028073	-1.18076	PKM
ILMN_2395236	0.134418	7.24726	3.527	0.00153146	0.028073	-1.18135	CHEK2
ILMN_3234837	-0.457015	9.08874	-3.52677	0.00153236	0.028073	-1.18189	PKDCC
ILMN_1724826	0.181455	7.15409	3.5251	0.00153896	0.0281482	-1.18584	DNM1L
ILMN_2394438	-0.256964	12.9998	-3.52477	0.00154026	0.0281493	-1.18662	FAM177A1
ILMN_1800447	0.253085	9.30795	3.52359	0.00154495	0.0281826	-1.18942	PHKB
ILMN_2134110	0.224545	9.30246	3.52352	0.00154525	0.0281826	-1.1896	SELK
ILMN_1652379	0.264026	11.1439	3.52337	0.00154582	0.0281826	-1.18994	SUCLG2
ILMN_2367020	0.359105	11.3961	3.52188	0.00155178	0.0282685	-1.19349	SEC61G
ILMN_1812581	-0.365955	9.49427	-3.5193	0.00156208	0.0284332	-1.19958	RNF14
ILMN_3187852	-0.234706	10.3428	-3.5182	0.00156651	0.0284817	-1.20218	KANSL3
ILMN_1740571	0.309663	8.31028	3.51766	0.00156871	0.0284817	-1.20348	OCLN
ILMN_2393144	-0.32696	9.39687	-3.51756	0.0015691	0.0284817	-1.20371	ARL6IP4
ILMN_1793950	0.197159	7.10232	3.51677	0.00157228	0.0284817	-1.20556	POTEM
ILMN_3293685	0.729673	10.2558	3.51633	0.00157408	0.0284817	-1.20662	RPS2
ILMN_1739454	0.221717	7.89654	3.51625	0.0015744	0.0284817	-1.20681	USP34
ILMN_1784113	-0.182539	7.576	-3.51614	0.00157482	0.0284817	-1.20706	NAT14
ILMN_2194009	0.200053	7.15409	3.51587	0.00157591	0.0284817	-1.20769	ABCC4
ILMN_1755954	-0.244379	8.68161	-3.51511	0.00157901	0.028507	-1.2095	CPEB3
ILMN_1815578	-0.331847	7.91332	-3.51487	0.00158001	0.028507	-1.21008	ZNF223
ILMN_1676955	-0.428893	9.45719	-3.51298	0.00158767	0.0285943	-1.21454	TYK2
ILMN_1756146	-0.326697	8.00925	-3.51239	0.00159009	0.0285943	-1.21594	WDR45
ILMN_1827211	-0.27967	7.83421	-3.51239	0.00159009	0.0285943	-1.21594	HS.550193
ILMN_1720838	0.263752	11.189	3.51219	0.00159092	0.0285943	-1.21642	DECR1
ILMN_2154101	0.21727	7.83593	3.51213	0.00159117	0.0285943	-1.21656	UPRT
ILMN_1761176	-0.286843	8.27598	-3.51179	0.00159254	0.0285962	-1.21736	GRIPAP1
ILMN_1701855	0.212536	11.1992	3.51075	0.00159681	0.02865	-1.21982	PPP1CC
ILMN_1663090	-0.137746	8.05625	-3.50932	0.00160268	0.0287115	-1.2232	SON
ILMN_3240962	-0.122271	7.4319	-3.5093	0.00160277	0.0287115	-1.22325	DDRGK1
ILMN_1681846	-0.187968	6.98338	-3.50836	0.00160662	0.0287576	-1.22546	ZNF540
ILMN_1651228	0.405164	10.1841	3.50727	0.00161116	0.028816	-1.22805	RPS28
ILMN_1752249	-0.463954	9.15084	-3.50639	0.0016148	0.0288583	-1.23013	PIEZO1
ILMN_1674421	0.245844	9.58743	3.50553	0.00161838	0.0288825	-1.23217	TM9SF4
ILMN_1660063	-0.315001	10.835	-3.50488	0.00162108	0.0289021	-1.23371	POLE4
ILMN_1775501	0.540661	7.40856	3.50329	0.00162772	0.0289975	-1.23747	IL1B
ILMN_1774930	0.320235	7.98909	3.50106	0.00163702	0.029121	-1.24271	CDC14A
ILMN_2359287	0.322667	7.70241	3.50087	0.00163783	0.029121	-1.24317	ITGA6
ILMN_2082314	-0.275549	9.71909	-3.50071	0.00163851	0.029121	-1.24355	TOM1
ILMN_2079285	0.2836	8.99758	3.50035	0.00164002	0.0291248	-1.2444	ATP5L
ILMN_2225608	0.291991	7.88501	3.49945	0.00164382	0.029152	-1.24653	FAM135A
ILMN_2048811	-0.412245	9.07122	-3.49938	0.00164413	0.029152	-1.2467	NUBPL
ILMN_2100000	0.143842	7.28976	3.49822	0.00164903	0.0291881	-1.24944	DHX36
ILMN_1769926	-0.321365	7.64859	-3.49795	0.00165016	0.0291881	-1.25007	DBN1
ILMN_1795063	-0.349439	8.99423	-3.49737	0.00165263	0.0291881	-1.25145	ZADH2
ILMN_1800445	-0.123426	7.00859	-3.49713	0.00165365	0.0291881	-1.25201	NEK10
ILMN_1746206	-0.285989	7.71674	-3.49699	0.00165426	0.0291881	-1.25235	CEP131
ILMN_1713993	-0.204801	9.50511	-3.49592	0.00165878	0.0291881	-1.25486	UBAC2
ILMN_2121068	-0.247324	7.87988	-3.49518	0.00166194	0.0291881	-1.25661	ADAM17
ILMN_1796180	-0.185812	8.2468	-3.49517	0.00166197	0.0291881	-1.25663	CRY2
ILMN_1718334	-0.244905	9.2301	-3.49496	0.00166286	0.0291881	-1.25712	ITPA
ILMN_2160005	-0.309051	9.60445	-3.49418	0.00166621	0.0291881	-1.25898	NUMA1
ILMN_1659703	-0.202217	8.08471	-3.49395	0.0016672	0.0291881	-1.25953	WWP2
ILMN_1659026	0.115039	6.90506	3.49389	0.00166744	0.0291881	-1.25965	POLR2K
ILMN_3242120	0.160096	7.19208	3.49367	0.00166837	0.0291881	-1.26017	RAP1B
ILMN_1734833	0.321207	7.84322	3.49355	0.0016689	0.0291881	-1.26046	NBN
ILMN_1675239	-0.215209	9.83214	-3.49354	0.00166896	0.0291881	-1.26049	NDUFA7
ILMN_1670263	-0.406419	9.86679	-3.49343	0.0016694	0.0291881	-1.26074	CNST
ILMN_1756631	-0.204099	7.72754	-3.49285	0.00167192	0.0292008	-1.26213	ZNF526
ILMN_3245103	-0.259752	7.11795	-3.49237	0.00167399	0.0292008	-1.26326	RNU11
ILMN_1911007	-0.136015	7.09553	-3.49213	0.00167499	0.0292008	-1.26381	HS.560741
ILMN_1691418	-0.290749	7.73026	-3.49182	0.00167632	0.0292008	-1.26454	CDRT4
ILMN_1701331	-0.232994	10.5375	-3.49176	0.00167659	0.0292008	-1.26469	UBE2M
ILMN_2374340	0.44634	8.15575	3.49133	0.00167842	0.0292101	-1.26569	PLAUR
ILMN_1784651	0.214819	7.1991	3.49084	0.00168053	0.0292244	-1.26685	NAGA
ILMN_2213558	0.363918	10.6386	3.48969	0.00168552	0.0292886	-1.26958	TMED10P1
ILMN_1807719	-0.206859	8.33828	-3.48736	0.00169563	0.0294074	-1.27508	CTNS
ILMN_1689046	0.302774	8.99656	3.48721	0.00169625	0.0294074	-1.27542	RBM47
ILMN_1776685	-0.109143	6.9759	-3.48559	0.00170335	0.0294907	-1.27926	PCDH15
ILMN_1689976	0.160235	6.91355	3.48551	0.00170367	0.0294907	-1.27943	EDIL3
ILMN_1712636	-0.383599	8.90745	-3.48457	0.00170778	0.0295247	-1.28165	NVL
ILMN_3190833	0.312958	7.46542	3.48447	0.00170825	0.0295247	-1.2819	CCRL2
ILMN_2372639	-0.256654	10.0705	-3.48338	0.001713	0.0295773	-1.28446	TRAPPC5
ILMN_1740430	-0.197248	7.43821	-3.48307	0.00171438	0.0295773	-1.2852	SLC2A4RG
ILMN_2043060	0.13378	7.12174	3.48288	0.00171521	0.0295773	-1.28564	PLCH1
ILMN_1791039	0.116685	6.95521	3.48191	0.00171946	0.029628	-1.28792	RTF1
ILMN_2389155	0.477139	9.12378	3.48124	0.00172244	0.0296383	-1.28951	UGP2
ILMN_1759206	0.486327	10.1754	3.48118	0.00172268	0.0296383	-1.28964	PLS1
ILMN_1752639	0.310681	7.1857	3.48067	0.00172494	0.0296545	-1.29085	SLC25A24
ILMN_1660426	-0.275119	9.70486	-3.47898	0.00173247	0.0297263	-1.29485	CPSF4
ILMN_1776154	0.348356	7.75413	3.4788	0.00173323	0.0297263	-1.29526	COG3
ILMN_1720433	-0.297624	12.8726	-3.47856	0.00173432	0.0297263	-1.29584	FAM3D
ILMN_1782829	-0.22892	7.86999	-3.47855	0.00173437	0.0297263	-1.29586	GLTSCR1
ILMN_3182422	-0.283207	7.54043	-3.47523	0.00174917	0.0299344	-1.30368	FAAP20
ILMN_1672940	-0.352626	8.90425	-3.4741	0.00175426	0.0299757	-1.30635	ZNF562
ILMN_3240226	-0.346905	7.37284	-3.47386	0.00175533	0.0299757	-1.30691	LOC155060
ILMN_1708328	-0.356404	8.80237	-3.47381	0.00175555	0.0299757	-1.30703	RAB11FIP3
ILMN_1714148	-0.180303	7.98971	-3.4722	0.00176281	0.0300769	-1.31082	NAIF1
ILMN_1693227	0.26771	8.31586	3.47077	0.00176927	0.0301416	-1.31419	ZC3H7A
ILMN_3294365	0.147996	7.1892	3.46977	0.00177383	0.0301727	-1.31655	HMGB3
ILMN_1714756	0.197889	7.2543	3.46968	0.00177421	0.0301727	-1.31675	YIPF5
ILMN_1711596	0.187949	7.31799	3.46939	0.00177556	0.0301727	-1.31745	PQBP1
ILMN_1804498	-0.325403	9.19283	-3.46919	0.00177644	0.0301727	-1.3179	BRAT1
ILMN_1696870	-0.289843	7.83396	-3.46756	0.00178389	0.0302115	-1.32176	TGFBRAP1
ILMN_1773764	-0.474106	8.44846	-3.46756	0.00178391	0.0302115	-1.32176	LINC00965
ILMN_1758679	0.292483	7.5054	3.46751	0.0017841	0.0302115	-1.32186	TMEM168
ILMN_2399627	0.3879	7.52463	3.46725	0.00178529	0.0302115	-1.32247	AP1G1
ILMN_1700950	0.530786	9.21776	3.46723	0.0017854	0.0302115	-1.32253	LOC646567
ILMN_2062112	0.240265	8.34977	3.4667	0.00178783	0.0302301	-1.32379	ZC3H15
ILMN_2327346	-0.229314	7.94587	-3.46552	0.00179323	0.0302845	-1.32656	SSBP4
ILMN_2383163	0.168305	7.09514	3.46541	0.00179374	0.0302845	-1.32682	DEPDC7
ILMN_1790354	0.166256	9.28174	3.46468	0.00179709	0.0303185	-1.32853	RABGGTB
ILMN_2402629	0.137223	6.89268	3.4635	0.00180255	0.0303879	-1.33132	METTL9
ILMN_1763852	-0.321786	8.61321	-3.46294	0.00180509	0.0304081	-1.33262	ACACB
ILMN_1710962	0.312251	9.16875	3.4616	0.00181131	0.0304902	-1.33578	TMEM97
ILMN_2362982	-0.34603	7.85637	-3.45964	0.00182044	0.0305983	-1.34041	ARID4B
ILMN_2391355	0.312941	8.12659	3.45848	0.00182581	0.0306658	-1.34311	STAMBP
ILMN_1778203	-0.304103	8.66616	-3.45796	0.00182824	0.0306738	-1.34434	CLN5
ILMN_2122953	0.230474	10.9229	3.4578	0.001829	0.0306738	-1.34472	CISD1
ILMN_3243461	0.17891	7.38436	3.45721	0.00183177	0.0306975	-1.34611	RPRD1B
ILMN_1787256	-0.245782	7.50059	-3.45672	0.0018341	0.0307136	-1.34728	HCN3
ILMN_1708502	0.381179	8.15254	3.45613	0.00183684	0.0307215	-1.34865	AFF4
ILMN_1884750	-0.171876	7.26323	-3.45578	0.0018385	0.0307215	-1.34948	HS.561735
ILMN_2050246	0.227433	7.67443	3.45552	0.00183974	0.0307215	-1.3501	AGR3
ILMN_1674152	0.136286	6.84171	3.45518	0.00184134	0.0307215	-1.3509	NFKBIB
ILMN_1661039	0.121407	6.87751	3.45517	0.00184136	0.0307215	-1.35091	MRPL30
ILMN_2044572	-0.170019	8.06386	-3.45427	0.0018456	0.0307696	-1.35302	TBC1D20
ILMN_1811392	-0.320909	7.82651	-3.45289	0.00185214	0.0308558	-1.35628	HMHA1
ILMN_1704656	0.199773	7.27598	3.45071	0.00186251	0.0309483	-1.36141	PPP2R1B
ILMN_1659156	-0.159475	7.61543	-3.45067	0.0018627	0.0309483	-1.3615	ANKRD16
ILMN_2356909	-0.145487	7.3678	-3.45043	0.00186383	0.0309483	-1.36206	MOSPD3
ILMN_1874678	-0.161748	7.37742	-3.4502	0.0018649	0.0309483	-1.36259	HS.26579
ILMN_1764764	-0.271153	8.62355	-3.45005	0.00186566	0.0309483	-1.36296	MUM1
ILMN_1669286	0.207572	7.03405	3.44999	0.0018659	0.0309483	-1.36308	YWHAZ
ILMN_2401769	0.258131	7.88952	3.44873	0.00187196	0.0310028	-1.36606	PHF14
ILMN_1791508	-0.291441	8.13072	-3.44864	0.00187237	0.0310028	-1.36626	MMP28
ILMN_1782110	0.209553	7.62338	3.44809	0.00187502	0.0310028	-1.36756	ZBTB21
ILMN_2308806	0.116323	6.95496	3.44801	0.0018754	0.0310028	-1.36775	MAPK8
ILMN_2155322	-0.528073	9.80858	-3.44788	0.00187605	0.0310028	-1.36806	ZNF652
ILMN_1762466	-0.245274	7.57188	-3.44646	0.00188286	0.0310927	-1.3714	BBS4
ILMN_1671895	-0.350658	8.90987	-3.44588	0.00188563	0.0311046	-1.37275	ZNF613
ILMN_2257665	0.392558	8.1512	3.44574	0.00188633	0.0311046	-1.37309	PARL
ILMN_1782504	0.172918	8.0371	3.44516	0.0018891	0.0311275	-1.37444	MTERF3
ILMN_1806818	0.243298	7.91704	3.44435	0.00189304	0.0311336	-1.37635	MCM3
ILMN_1760065	0.140052	6.94089	3.44433	0.00189315	0.0311336	-1.37641	OR2T11
ILMN_2047430	0.183888	7.65962	3.44423	0.0018936	0.0311336	-1.37663	2005-03-01
ILMN_1668453	-0.124218	6.97491	-3.44391	0.00189516	0.0311366	-1.37738	TRIM36
ILMN_3208330	0.263597	7.42826	3.44356	0.00189688	0.0311421	-1.37821	FXR1
ILMN_2113535	-0.582512	8.79271	-3.44234	0.00190279	0.0312075	-1.38107	PCYOX1
ILMN_1752589	0.152985	10.3852	3.44215	0.00190369	0.0312075	-1.38151	TMEM183A
ILMN_2381758	0.469995	7.97263	3.44188	0.001905	0.0312075	-1.38214	G3BP2
ILMN_1726466	-0.340786	9.3541	-3.44057	0.00191142	0.0312702	-1.38523	HDHD3
ILMN_3225761	0.311272	10.4738	3.44053	0.00191159	0.0312702	-1.38532	RPS14
ILMN_1858105	-0.134879	7.05977	-3.43835	0.00192227	0.0314203	-1.39043	HS.132283
ILMN_1759252	-0.251129	11.4869	-3.43809	0.00192355	0.0314203	-1.39104	ADD1
ILMN_1692733	0.212146	7.17898	3.43579	0.00193488	0.0315722	-1.39644	NRARP
ILMN_1800465	-0.149711	7.67672	-3.43536	0.00193704	0.0315722	-1.39747	LOC654042
ILMN_2300970	-0.217222	10.9687	-3.4342	0.00194279	0.0316204	-1.40019	ETFB
ILMN_1724734	0.160924	6.91183	3.43303	0.00194861	0.0316541	-1.40294	UQCC1
ILMN_1789702	0.218792	7.70096	3.43293	0.00194907	0.0316541	-1.40315	GBE1
ILMN_2076640	0.177748	10.9262	3.43177	0.00195488	0.0317258	-1.40589	KHDRBS1
ILMN_1805512	-0.192073	9.28998	-3.4312	0.00195774	0.0317494	-1.40723	WDR13
ILMN_1813544	0.197103	7.22412	3.43069	0.00196027	0.0317676	-1.40842	OXCT1
ILMN_3243714	0.336327	7.1011	3.42809	0.00197335	0.0319438	-1.41453	LOC642073
ILMN_3249501	0.118939	6.95624	3.42796	0.00197397	0.0319438	-1.41482	ZNF697
ILMN_1658885	-0.181568	8.71611	-3.42759	0.00197585	0.0319514	-1.41569	DAGLB
ILMN_1762972	-0.320435	10.3428	-3.4266	0.00198086	0.0319884	-1.41802	CHD9
ILMN_1774800	0.252739	7.8003	3.42641	0.00198179	0.0319884	-1.41845	POGLUT1
ILMN_3234841	0.220464	12.9672	3.4263	0.00198238	0.0319884	-1.41873	RPL23AP7
ILMN_1694888	0.237941	7.76104	3.42556	0.00198613	0.0320258	-1.42046	TAF2
ILMN_1651513	0.24723	8.06762	3.425	0.00198895	0.0320258	-1.42176	SKIV2L2
ILMN_1697998	0.0921082	7.04288	3.4244	0.00199198	0.0320262	-1.42316	MTFR2
ILMN_2136133	0.495703	9.3924	3.42384	0.00199486	0.0320262	-1.42449	PABPC1
ILMN_1690922	-0.208119	7.85765	-3.42381	0.00199501	0.0320262	-1.42456	MAST2
ILMN_1666761	-0.274208	10.1959	-3.4236	0.00199606	0.0320262	-1.42504	PPP2R5E
ILMN_1714527	0.228544	10.3047	3.42252	0.0020016	0.0320923	-1.42759	VAMP3
ILMN_1693538	-0.466647	8.77065	-3.42171	0.00200572	0.0321356	-1.42948	STK36
ILMN_3276019	0.151651	7.3404	3.42132	0.00200774	0.0321452	-1.4304	LOC728060
ILMN_1764964	-0.230705	11.4297	-3.42049	0.00201199	0.0321903	-1.43234	IFNGR2
ILMN_1749744	-0.111984	6.80739	-3.41896	0.00201986	0.0322935	-1.43593	SH2D6
ILMN_2063500	0.204205	7.32484	3.41826	0.00202344	0.0322979	-1.43755	IFT52
ILMN_1660357	0.186499	7.04403	3.41817	0.00202392	0.0322979	-1.43777	LINC-PINT
ILMN_1697629	-0.394124	7.91456	-3.41655	0.0020323	0.0322979	-1.44157	PLA2G4B
ILMN_2364971	-0.239262	8.54173	-3.41654	0.00203235	0.0322979	-1.44159	PPP2R5C
ILMN_1685580	-0.230973	8.63263	-3.41629	0.00203365	0.0322979	-1.44218	CBLB
ILMN_1797082	0.265425	7.88227	3.41619	0.00203415	0.0322979	-1.4424	SNX13
ILMN_3307729	-0.412837	10.2001	-3.41619	0.00203415	0.0322979	-1.4424	CXXC5
ILMN_3258321	0.275569	8.22022	3.41604	0.00203493	0.0322979	-1.44276	SNRPG
ILMN_3238945	0.100644	6.96396	3.41548	0.00203788	0.0322979	-1.44409	ANAPC1
ILMN_1711048	-0.166218	7.63139	-3.41494	0.00204066	0.0322979	-1.44534	ZBTB17
ILMN_1787514	-0.172206	7.39611	-3.41462	0.00204235	0.0322979	-1.4461	CAPN12
ILMN_2228196	-0.288398	7.63383	-3.4146	0.00204243	0.0322979	-1.44613	TBC1D32
ILMN_1779857	0.406372	9.80516	3.41409	0.00204508	0.0322979	-1.44732	KLF4
ILMN_1815134	0.240058	9.07853	3.41405	0.00204532	0.0322979	-1.44743	PI4K2B
ILMN_3207122	0.390947	9.77025	3.41382	0.00204648	0.0322979	-1.44795	GTF3C6
ILMN_2359453	-0.171538	11.3579	-3.41367	0.00204728	0.0322979	-1.44831	ERGIC3
ILMN_1798886	0.31415	7.92824	3.41197	0.00205616	0.0323928	-1.45229	NUDT21
ILMN_1785324	0.175289	7.18065	3.40967	0.00206826	0.0325137	-1.45768	MTHFD1
ILMN_1679700	0.183975	7.36296	3.40942	0.00206959	0.0325137	-1.45827	LOC389672
ILMN_1760982	-0.228796	7.70747	-3.40872	0.00207331	0.0325496	-1.45992	ZSCAN26
ILMN_3242077	0.104029	6.8881	3.40759	0.00207927	0.0326178	-1.46255	PTGER4P2-CDK2AP2P2
ILMN_1700276	0.226338	8.69371	3.40735	0.00208054	0.0326178	-1.46311	JKAMP
ILMN_2072296	0.303019	9.33655	3.40607	0.00208736	0.0326809	-1.46612	CKS2
ILMN_1776515	-0.26243	9.89399	-3.40605	0.00208746	0.0326809	-1.46616	MPPE1
ILMN_2269256	0.310073	8.47471	3.40512	0.00209241	0.0327357	-1.46833	DNAJC12
ILMN_2335704	0.162338	7.00917	3.40356	0.00210072	0.0328202	-1.47197	NCF4
ILMN_1807243	0.156595	7.28985	3.40307	0.00210337	0.0328391	-1.47313	PRPF18
ILMN_1764239	-0.304927	9.17527	-3.40174	0.00211051	0.0329277	-1.47624	PMPCA
ILMN_2388585	0.184915	7.55126	3.40032	0.00211817	0.0330146	-1.47957	GOPC
ILMN_1803977	0.26668	8.04765	3.40016	0.002119	0.0330146	-1.47993	GALNT1
ILMN_2329773	-0.403383	8.59331	-3.39965	0.00212176	0.0330349	-1.48112	RAB27A
ILMN_2075476	0.16654	6.96825	3.39846	0.00212819	0.0331121	-1.4839	GIPC2
ILMN_1713189	-0.256044	9.09053	-3.39798	0.00213083	0.0331305	-1.48504	KANSL2
ILMN_2182120	0.284349	8.15483	3.39669	0.00213782	0.033159	-1.48804	SF3B6
ILMN_1754579	0.196441	7.37231	3.39666	0.00213797	0.033159	-1.48811	SYNE2
ILMN_1709611	0.196155	10.7515	3.39644	0.0021392	0.033159	-1.48864	PSMA1
ILMN_3243928	0.210048	7.38352	3.39527	0.00214555	0.0332222	-1.49136	DDX60L
ILMN_1695092	0.215547	7.50903	3.3945	0.00214975	0.0332644	-1.49315	WRB
ILMN_1792409	0.246278	8.16624	3.39319	0.00215694	0.0333529	-1.49622	AMOT
ILMN_2057573	-0.184113	10.8998	-3.392	0.00216349	0.0334084	-1.499	ESYT2
ILMN_1757317	0.170068	8.51386	3.39062	0.00217109	0.033503	-1.50222	LARS
ILMN_2093231	-0.201078	8.02801	-3.38876	0.00218144	0.0336262	-1.50659	WBP1
ILMN_1731184	0.2458	7.72928	3.38805	0.00218535	0.0336311	-1.50823	MELK
ILMN_3235148	0.327583	9.01839	3.38752	0.00218831	0.0336394	-1.50947	RPL23AP87
ILMN_3276016	0.229648	7.45867	3.38742	0.00218886	0.0336394	-1.5097	WWP1
ILMN_2408001	0.234526	8.93872	3.38525	0.00220097	0.0337701	-1.51476	RFWD2
ILMN_1724139	0.513833	10.0682	3.38475	0.0022038	0.0337701	-1.51595	TMEM123
ILMN_1755075	0.360309	7.99447	3.38448	0.0022053	0.0337701	-1.51657	IDI1
ILMN_3293114	0.110238	6.92978	3.38411	0.00220737	0.0337701	-1.51743	RPL21
ILMN_2197846	0.365432	9.33114	3.38405	0.00220769	0.0337701	-1.51756	HADHB
ILMN_3287996	-0.351237	8.54011	-3.38403	0.00220782	0.0337701	-1.51762	LOC400446
ILMN_1701464	0.130062	6.91374	3.38327	0.00221212	0.0337836	-1.5194	ZNF776
ILMN_1682567	-0.23964	7.72682	-3.38308	0.00221319	0.0337836	-1.51984	CCDC106
ILMN_2403555	-0.212107	7.97837	-3.38256	0.00221611	0.0338054	-1.52105	DHX30
ILMN_1799069	0.180178	7.38636	3.38149	0.00222216	0.0338748	-1.52356	CNOT6L
ILMN_1768110	0.202799	7.64423	3.38105	0.00222462	0.0338781	-1.52457	ZAK
ILMN_2274923	0.210107	7.11236	3.38016	0.00222969	0.0338982	-1.52666	MOCS2
ILMN_1663667	-0.189456	8.88511	-3.37959	0.00223293	0.0339107	-1.52799	FLAD1
ILMN_1759729	-0.205778	11.391	-3.37914	0.00223546	0.0339149	-1.52903	NDUFA8
ILMN_1666156	0.559311	9.19632	3.3787	0.00223796	0.0339149	-1.53006	MORF4L2
ILMN_3238576	-0.119845	7.01419	-3.37864	0.00223829	0.0339149	-1.53019	FOXD4L4
ILMN_1772790	-0.223075	7.33121	-3.37814	0.00224115	0.0339355	-1.53137	MAB21L3
ILMN_2048507	0.140824	6.93488	3.37758	0.00224437	0.0339401	-1.53268	KLF3
ILMN_1732750	-0.184632	7.82728	-3.37756	0.00224446	0.0339401	-1.53272	COA4
ILMN_1708130	0.587656	7.78365	3.37684	0.00224857	0.0339693	-1.5344	EHF
ILMN_1701269	0.583071	10.0408	3.3767	0.0022494	0.0339693	-1.53473	ATP5C1
ILMN_2364674	-0.248391	10.2611	-3.37566	0.00225533	0.0340325	-1.53715	TRPT1
ILMN_2090397	-0.355639	8.4916	-3.37544	0.00225659	0.0340325	-1.53766	ISG20L2
ILMN_2072091	-0.259315	10.0699	-3.37409	0.00226434	0.0341266	-1.54081	HNRNPUL2
ILMN_2406501	0.203037	7.57761	3.37229	0.00227475	0.0342378	-1.54502	SOD2
ILMN_3239574	-0.347193	8.18516	-3.37132	0.00228034	0.0342991	-1.54727	SNORD3A
ILMN_1655710	0.302421	8.38342	3.36929	0.00229215	0.034446	-1.55201	RPS25
ILMN_1664608	0.237571	8.88024	3.36896	0.00229408	0.034446	-1.55278	INPP5A
ILMN_1714891	-0.280614	8.70038	-3.36871	0.00229551	0.034446	-1.55335	OR2A14
ILMN_1813766	0.138438	7.15548	3.36859	0.0022962	0.034446	-1.55363	RCL1
ILMN_1703617	0.334245	9.25378	3.3678	0.00230082	0.0344924	-1.55547	AHSA1
ILMN_1769116	-0.192146	7.12632	-3.36737	0.00230336	0.0345077	-1.55648	LCN12
ILMN_2119421	0.124372	7.23819	3.36647	0.00230863	0.0345478	-1.55858	LOC143543
ILMN_2054145	0.152249	7.04805	3.36639	0.00230909	0.0345478	-1.55876	PAK1IP1
ILMN_1749083	0.101765	6.86887	3.36436	0.002321	0.0346916	-1.56348	FAM27E5
ILMN_1776993	-0.191121	9.62412	-3.36396	0.00232339	0.0346916	-1.56442	COG2
ILMN_1652754	-0.210956	10.3288	-3.36367	0.00232511	0.0346916	-1.5651	ZNF428
ILMN_1809842	-0.610496	8.44375	-3.36356	0.00232572	0.0346916	-1.56534	TNNC1
ILMN_2215061	-0.337009	12.8509	-3.363	0.00232906	0.0347087	-1.56666	ORC6
ILMN_2246894	0.173047	10.9104	3.36267	0.002331	0.0347103	-1.56742	EDF1
ILMN_1754235	-0.200131	8.81587	-3.36246	0.00233224	0.0347103	-1.56791	SLC35C2
ILMN_1675819	-0.198639	7.73137	-3.36204	0.00233472	0.0347129	-1.56889	FAM101A
ILMN_2184640	0.198352	7.15536	3.36191	0.00233549	0.0347129	-1.56919	NOLC1
ILMN_1668090	-0.280325	9.17534	-3.36136	0.00233878	0.034739	-1.57048	STK25
ILMN_2384591	0.485677	8.27948	3.36101	0.00234083	0.0347467	-1.57128	HN1
ILMN_1669832	0.198862	8.15712	3.36018	0.00234578	0.0347972	-1.57322	TCF12
ILMN_1736563	-0.152082	7.08809	-3.3597	0.00234866	0.0348172	-1.57435	HSPA7
ILMN_1666670	0.248409	10.2289	3.35803	0.00235866	0.0349195	-1.57824	RBX1
ILMN_1681016	-0.222492	8.85645	-3.35759	0.00236126	0.0349349	-1.57925	SPNS1
ILMN_1764168	0.423756	8.24497	3.35734	0.00236278	0.0349349	-1.57984	STXBP3
ILMN_2051519	0.321012	12.5025	3.35473	0.0023785	0.0351335	-1.58592	RPL37A
ILMN_1771987	-0.224627	10.4397	-3.35459	0.00237933	0.0351335	-1.58624	SLC44A2
ILMN_1690806	0.315748	9.59233	3.35365	0.00238498	0.0351775	-1.58842	PTPLB
ILMN_1701461	0.164088	6.99314	3.35354	0.00238564	0.0351775	-1.58867	TIMP3
ILMN_1761069	0.176332	7.40298	3.35332	0.00238697	0.0351775	-1.58918	UVRAG
ILMN_1695034	0.46184	9.09875	3.35188	0.00239574	0.0352837	-1.59254	LOC642817
ILMN_1777913	0.177307	7.01376	3.35087	0.00240191	0.0353285	-1.5949	CDK8
ILMN_2391891	0.16373	7.11708	3.3504	0.00240472	0.0353469	-1.59597	MAP2K5
ILMN_1742390	-0.311701	7.40771	-3.35009	0.00240663	0.0353519	-1.5967	FRMD1
ILMN_1705085	-0.167775	7.07829	-3.34852	0.00241626	0.0354703	-1.60036	ZNF252P-AS1
ILMN_2371470	0.136339	6.95228	3.34766	0.00242149	0.0355241	-1.60234	SPRTN
ILMN_1664153	0.302933	8.31456	3.34681	0.00242674	0.035578	-1.60433	SLC30A5
ILMN_1747395	0.153476	6.97968	3.34622	0.00243037	0.0356082	-1.6057	SLC24A1
ILMN_1697420	-0.278736	8.88169	-3.3457	0.00243357	0.0356319	-1.6069	TINF2
ILMN_1859531	-0.134884	7.22776	-3.34453	0.00244081	0.0357149	-1.60963	HS.581967
ILMN_1725485	-0.197079	7.31495	-3.34406	0.00244375	0.0357347	-1.61073	RGS17
ILMN_1656233	-0.491567	11.4587	-3.34371	0.00244591	0.0357432	-1.61154	SPDYE7P
ILMN_1687315	-0.230409	10.3317	-3.34333	0.00244824	0.035745	-1.61241	RXRA
ILMN_1782331	-0.465106	9.14082	-3.34318	0.0024492	0.035745	-1.61277	TDG
ILMN_2362368	0.171271	6.95312	3.34262	0.00245266	0.0357509	-1.61407	U2AF1
ILMN_1877039	-0.12961	6.93837	-3.3426	0.00245277	0.0357509	-1.61411	HS.54940
ILMN_1696657	-0.696515	10.2948	-3.34139	0.00246033	0.0358381	-1.61693	LRRN2
ILMN_1769508	-0.234352	8.13443	-3.34069	0.00246468	0.0358476	-1.61855	PIGX
ILMN_1703324	0.304664	8.45732	3.34058	0.00246538	0.0358476	-1.61881	PDSS1
ILMN_3276990	0.263704	12.1576	3.34036	0.00246677	0.0358476	-1.61932	LOC389141
ILMN_1795228	0.191387	10.8972	3.34027	0.00246733	0.0358476	-1.61953	ZFAND5
ILMN_1651316	0.118343	7.01753	3.33737	0.00248552	0.036075	-1.62626	CD69
ILMN_1726520	-0.170775	7.51199	-3.3371	0.0024872	0.036075	-1.62689	TDP1
ILMN_1791375	-0.350965	7.7196	-3.33701	0.00248776	0.036075	-1.62709	STAG3L2
ILMN_1654357	0.184923	7.10622	3.3362	0.00249291	0.0360822	-1.62899	ZNF24
ILMN_1654545	-0.391194	8.89399	-3.33585	0.00249508	0.0360822	-1.62978	CPSF1
ILMN_1735548	0.203271	7.35377	3.33559	0.00249678	0.0360822	-1.63041	HIVEP1
ILMN_1678966	0.375631	10.2844	3.33547	0.00249752	0.0360822	-1.63068	SNRPF
ILMN_1740165	-0.295959	8.61785	-3.33542	0.00249784	0.0360822	-1.6308	NRDE2
ILMN_1712929	-0.205479	8.07205	-3.33391	0.00250742	0.0361975	-1.6343	DNAJB12
ILMN_1783690	0.269896	7.36636	3.33353	0.00250979	0.0362085	-1.63517	CAPN8
ILMN_1670096	-0.271344	7.95355	-3.3332	0.0025119	0.0362158	-1.63594	NRBP1
ILMN_2058337	-0.311655	12.7795	-3.3319	0.0025202	0.0362879	-1.63896	ROCK2
ILMN_1783593	0.195545	7.02464	3.33174	0.00252125	0.0362879	-1.63934	CCL13
ILMN_2401779	-0.279827	9.47095	-3.33143	0.00252323	0.0362879	-1.64006	FAM102A
ILMN_3242603	0.291557	7.37973	3.33141	0.00252331	0.0362879	-1.64009	GTF2H2B
ILMN_2189027	0.316232	7.58602	3.32773	0.00254693	0.0365247	-1.64863	LIPG
ILMN_1911677	-0.134531	6.99493	-3.32763	0.00254763	0.0365247	-1.64888	LINC00402
ILMN_1699574	0.19674	7.17235	3.32755	0.00254808	0.0365247	-1.64904	NRP1
ILMN_1718734	-0.280501	8.85019	-3.32695	0.00255197	0.0365247	-1.65044	MLLT6
ILMN_3240316	0.37132	10.6839	3.32687	0.00255251	0.0365247	-1.65063	TMSB4X
ILMN_1695719	-0.429452	9.26755	-3.32684	0.0025527	0.0365247	-1.6507	AGO2
ILMN_3226244	0.171911	7.07908	3.32646	0.00255517	0.0365247	-1.65159	RPL12
ILMN_3260180	-0.245737	7.7682	-3.32637	0.00255574	0.0365247	-1.65179	LINC01205
ILMN_1711005	0.208732	7.29138	3.32634	0.00255594	0.0365247	-1.65186	CDC25A
ILMN_1806242	0.19043	7.45402	3.3258	0.00255941	0.0365512	-1.65311	PSD
ILMN_1735779	-0.112683	7.00277	-3.3252	0.00256333	0.0365654	-1.65451	KCNJ8
ILMN_1773395	-0.35775	9.20689	-3.32515	0.00256364	0.0365654	-1.65462	RDH5
ILMN_2321931	-0.247653	7.60387	-3.32482	0.00256576	0.0365726	-1.65538	DCLRE1C
ILMN_1679280	0.271515	7.63082	3.32456	0.00256744	0.0365735	-1.65598	LOC643997
ILMN_1704621	0.157861	7.27504	3.32394	0.00257147	0.0366078	-1.65742	WDR44
ILMN_1697544	-0.172308	7.27634	-3.32369	0.0025731	0.036608	-1.658	SLC25A29
ILMN_2285375	0.157398	6.90905	3.32288	0.00257842	0.0366319	-1.65989	SORD
ILMN_1720158	0.428381	9.88741	3.32276	0.00257919	0.0366319	-1.66016	ETS2
ILMN_2258774	-0.19138	9.79809	-3.32249	0.00258095	0.0366319	-1.66079	MRPL43
ILMN_1866840	-0.134692	6.98729	-3.32194	0.00258453	0.0366552	-1.66206	HS.544233
ILMN_1745034	-0.321635	9.57772	-3.32078	0.00259218	0.0367407	-1.66476	SLC11A2
ILMN_2306565	0.29448	9.42087	3.32023	0.00259575	0.036764	-1.66602	MTX2
ILMN_1679209	0.19358	10.9728	3.32003	0.00259708	0.036764	-1.66649	HSPA9
ILMN_1806122	-0.292357	9.52105	-3.31785	0.00261144	0.0369022	-1.67155	CHD8
ILMN_3226505	-0.348777	8.25473	-3.31773	0.00261225	0.0369022	-1.67183	MSL3
ILMN_1808860	0.24075	7.8021	3.31765	0.00261273	0.0369022	-1.672	STX5
ILMN_1710000	-0.243712	8.35801	-3.31756	0.00261337	0.0369022	-1.67222	PEX11G
ILMN_1705032	0.252685	7.20344	3.31688	0.00261787	0.0369197	-1.6738	SEH1L
ILMN_2230162	-0.564626	9.99303	-3.31633	0.00262147	0.0369473	-1.67505	FLJ44124
ILMN_1687567	0.100017	6.99361	3.31605	0.00262334	0.0369507	-1.67571	CUX1
ILMN_3251733	-0.258	10.4093	-3.31546	0.0026273	0.0369605	-1.67709	C19orf43
ILMN_2338480	0.26281	7.45722	3.31543	0.00262744	0.0369605	-1.67714	RHOT1
ILMN_1758806	-0.207483	7.69109	-3.31521	0.00262894	0.0369605	-1.67766	C21orf2
ILMN_1700728	0.267567	9.39953	3.31428	0.00263515	0.0370014	-1.67982	KRTCAP3
ILMN_2390974	-0.286402	10.2731	-3.3141	0.00263634	0.0370014	-1.68024	DNAJB2
ILMN_1667429	0.382191	7.25474	3.31403	0.00263676	0.0370014	-1.68038	SLC25A20
ILMN_1670609	-0.243051	9.8896	-3.31239	0.00264776	0.0371193	-1.68419	ATOX1
ILMN_3183544	-0.419139	11.3846	-3.31228	0.00264845	0.0371193	-1.68443	LOC100130168
ILMN_1656136	0.311464	9.41276	3.30861	0.00267317	0.0374426	-1.69294	STAU1
ILMN_2220320	-0.444205	11.2617	-3.30574	0.00269264	0.037669	-1.69959	RPL7L1
ILMN_1665384	-0.207012	7.95295	-3.30573	0.00269266	0.037669	-1.69959	SH3BP5L
ILMN_1723625	-0.384969	8.97317	-3.30486	0.00269859	0.0377286	-1.70161	MAP4K2
ILMN_1778371	0.229973	8.28356	3.30343	0.00270842	0.0378367	-1.70494	CCBL2
ILMN_1764871	0.267828	8.92135	3.30324	0.00270967	0.0378367	-1.70536	PIGP
ILMN_2285618	0.166202	6.96789	3.30169	0.00272032	0.0379619	-1.70895	DIP2A
ILMN_1809850	-0.337756	7.38147	-3.29965	0.00273438	0.0381081	-1.71367	RCN3
ILMN_1808404	-0.261681	9.48802	-3.29945	0.00273576	0.0381081	-1.71413	RHBDF1
ILMN_1663010	-0.145714	7.22736	-3.29917	0.00273768	0.0381081	-1.71477	FLJ43860
ILMN_1658902	-0.148627	7.52799	-3.29904	0.00273855	0.0381081	-1.71507	DEAF1
ILMN_2216852	0.218836	9.20294	3.29867	0.00274114	0.0381081	-1.71593	PGK1
ILMN_2328433	0.220935	7.17083	3.29838	0.00274315	0.0381081	-1.7166	NOP2
ILMN_2048700	0.161644	7.16166	3.2981	0.00274509	0.0381081	-1.71725	ATAD2
ILMN_1676763	0.414381	7.65495	3.29797	0.00274597	0.0381081	-1.71754	PIPSL
ILMN_1708203	0.224426	7.41855	3.29765	0.00274818	0.0381154	-1.71828	OTUD4
ILMN_3233179	-0.237901	8.67288	-3.29736	0.00275021	0.0381202	-1.71895	HS6ST1
ILMN_1767422	-0.238671	11.0523	-3.2965	0.00275618	0.0381731	-1.72094	POLR1D
ILMN_1802799	-0.40256	8.9291	-3.29633	0.00275741	0.0381731	-1.72135	AKIRIN1
ILMN_1759003	0.17992	7.00022	3.29577	0.00276128	0.0382034	-1.72263	SNX12
ILMN_1762825	0.272852	7.95947	3.29467	0.00276898	0.0382785	-1.72518	CANX
ILMN_1678705	-0.213156	7.28267	-3.29403	0.00277344	0.0382978	-1.72665	ENDOV
ILMN_1749641	0.312176	7.62841	3.29383	0.00277488	0.0382978	-1.72713	FBXO3
ILMN_2412024	-0.140917	7.37966	-3.29338	0.00277801	0.0383176	-1.72816	JMJD6
ILMN_1654866	0.0961457	6.94157	3.29285	0.00278173	0.0383435	-1.72939	RANBP2
ILMN_1756104	0.345576	8.24398	3.29263	0.00278328	0.0383435	-1.7299	LARP7
ILMN_1741869	0.121958	7.03456	3.29161	0.00279045	0.0384188	-1.73225	WDR47
ILMN_2053829	-0.222278	7.25231	-3.29115	0.00279367	0.0384398	-1.73331	CBLN3
ILMN_1670640	0.472842	7.71571	3.29026	0.00279999	0.0385033	-1.73537	ZNF664
ILMN_2251766	0.121586	6.95609	3.28961	0.00280458	0.0385429	-1.73687	IL1R2
ILMN_1768227	0.327278	7.27242	3.28891	0.0028095	0.038583	-1.73848	DCN
ILMN_2367883	0.149429	6.85407	3.28871	0.00281091	0.038583	-1.73894	GEM
ILMN_3201975	0.277689	8.04833	3.28791	0.00281661	0.0386378	-1.74079	LOC392285
ILMN_1807767	-0.252522	9.11035	-3.28727	0.00282113	0.0386764	-1.74226	GSE1
ILMN_2312275	0.192345	9.51912	3.2864	0.00282734	0.0387381	-1.74427	SRP54
ILMN_1798485	-0.216874	10.8136	-3.28579	0.00283169	0.0387589	-1.74568	ATP6V1E1
ILMN_1686254	-0.224408	8.62311	-3.28571	0.00283229	0.0387589	-1.74587	FAM127B
ILMN_1709396	0.242611	7.17313	3.28487	0.00283832	0.0388178	-1.74782	PDCD10
ILMN_1699631	-0.262733	7.32913	-3.28334	0.00284924	0.0389202	-1.75133	GATS
ILMN_2412807	-0.18736	9.74367	-3.2828	0.00285313	0.0389458	-1.75258	DCTN1
ILMN_1686981	0.178951	6.91851	3.2824	0.002856	0.0389458	-1.7535	SULF2
ILMN_3210171	0.314124	8.6641	3.28236	0.00285629	0.0389458	-1.75359	RPL21P28
ILMN_1668721	-0.318872	10.9377	-3.28173	0.00286086	0.0389845	-1.75505	CCND3
ILMN_1660186	-0.246453	10.1735	-3.28087	0.00286705	0.0390273	-1.75703	SYF2
ILMN_1776375	-0.169769	10.0783	-3.28082	0.00286744	0.0390273	-1.75716	PIN1
ILMN_2198185	-0.206	7.85945	-3.28008	0.00287281	0.0390768	-1.75887	TMEM187
ILMN_3201445	0.317638	12.3786	3.27772	0.00288994	0.0392626	-1.76431	RPL7A
ILMN_1699570	-0.234962	10.4023	-3.27693	0.00289568	0.0393119	-1.76612	TPD52L2
ILMN_1714327	-0.189893	8.0663	-3.27674	0.00289705	0.0393119	-1.76656	SETD1A
ILMN_1756455	-0.154822	7.19682	-3.27647	0.00289902	0.039315	-1.76718	IL5RA
ILMN_1674411	0.16914	7.30871	3.27586	0.0029035	0.0393521	-1.76859	CKAP2
ILMN_1718990	0.0912509	7.00407	3.27521	0.0029083	0.0393733	-1.7701	NFRKB
ILMN_1765621	0.295518	8.65786	3.27458	0.00291285	0.039408	-1.77153	HDGF
ILMN_3248975	-0.228142	10.078	-3.27396	0.00291742	0.0394446	-1.77296	PPP4C
ILMN_1708382	-0.146075	8.79309	-3.27302	0.00292436	0.0394928	-1.77514	ELP6
ILMN_3193911	0.183905	7.19025	3.27247	0.00292844	0.0395244	-1.77641	TMEM69
ILMN_1750876	0.15268	7.54276	3.27219	0.0029305	0.0395286	-1.77706	SLC4A1AP
ILMN_1745513	0.291657	7.28991	3.27159	0.00293489	0.0395641	-1.77842	MCAT
ILMN_3250257	-0.358246	11.6654	-3.27023	0.00294497	0.0396692	-1.78156	ACVRL1
ILMN_1766094	-0.270105	7.89615	-3.27007	0.00294619	0.0396692	-1.78194	MOSPD2
ILMN_1771320	-0.371758	7.52464	-3.2696	0.00294965	0.0396921	-1.78301	LOC401261
ILMN_1683447	0.233637	11.8734	3.26925	0.00295228	0.0397038	-1.78383	RPL35
ILMN_1796244	-0.222555	10.1156	-3.26714	0.00296799	0.0398914	-1.78868	CD2BP2
ILMN_2103919	-0.222101	8.42412	-3.26684	0.00297024	0.0398969	-1.78938	LRFN3
ILMN_1793888	0.447762	7.50875	3.26587	0.00297747	0.0399473	-1.7916	SERPINB5
ILMN_1728498	-0.207615	7.67615	-3.26564	0.00297922	0.0399473	-1.79214	PCBP4
ILMN_1812995	-0.286732	9.6675	-3.26488	0.00298495	0.0399872	-1.7939	CTSL
ILMN_2404065	0.972036	9.99374	3.26464	0.00298672	0.0399872	-1.79444	APP
ILMN_1750511	-0.230911	7.52154	-3.26454	0.0029875	0.0399872	-1.79468	NT5C3B
ILMN_1770892	-0.362807	11.0288	-3.2641	0.00299076	0.0400065	-1.79567	YY1
ILMN_2059689	-0.285868	12.0146	-3.26388	0.00299248	0.0400065	-1.7962	TMEM54
ILMN_1688178	-0.270393	8.78468	-3.26327	0.00299704	0.0400438	-1.79759	RRP7A
ILMN_1664283	-0.313776	9.22084	-3.26195	0.00300705	0.0401301	-1.80064	TPRN
ILMN_3251337	0.0907752	7.00618	3.26156	0.00300997	0.0401317	-1.80153	SCAMP1
ILMN_1680223	0.197312	7.33168	3.26146	0.00301072	0.0401317	-1.80176	PNPLA8
ILMN_1726417	0.234319	9.91758	3.26062	0.00301712	0.0401724	-1.8037	MRPL33
ILMN_2059294	0.251668	8.39454	3.2601	0.00302108	0.0401724	-1.8049	RTCA
ILMN_1705737	0.253136	10.3867	3.26007	0.00302127	0.0401724	-1.80495	IMPDH2
ILMN_1856480	-0.343148	9.19277	-3.26	0.00302181	0.0401724	-1.80512	HS.19339
ILMN_1658143	0.110714	6.78614	3.25981	0.00302323	0.0401724	-1.80555	RFC3
ILMN_2341363	0.422741	12.401	3.25903	0.00302922	0.0401921	-1.80736	ATP5A1
ILMN_1673721	0.184614	7.11646	3.25899	0.00302947	0.0401921	-1.80743	EXO1
ILMN_2324574	0.184979	8.61447	3.25861	0.00303236	0.040198	-1.8083	RALGAPA1
ILMN_1664379	-0.180289	7.44809	-3.25831	0.00303469	0.040198	-1.80901	LOC642505
ILMN_2326282	-0.331429	9.325	-3.25824	0.00303525	0.040198	-1.80918	TMEM259
ILMN_1706342	-0.148622	8.21507	-3.25739	0.00304169	0.0402597	-1.81111	ZNF746
ILMN_1710937	0.271134	7.58857	3.25689	0.00304554	0.040287	-1.81227	IFI16
ILMN_3237645	-0.126531	7.51768	-3.25599	0.00305245	0.0403548	-1.81434	LRTOMT
ILMN_1702171	-0.230243	8.20897	-3.25423	0.00306603	0.0404947	-1.8184	LPCAT1
ILMN_1665483	0.183945	8.76301	3.25415	0.00306661	0.0404947	-1.81857	PUM3
ILMN_2131381	0.200287	7.27417	3.25347	0.0030719	0.0405408	-1.82015	PDE3B
ILMN_2211724	-0.563821	10.2981	-3.25304	0.00307521	0.0405608	-1.82113	FOXK1
ILMN_1806999	-0.17767	8.45273	-3.2525	0.00307935	0.0405917	-1.82236	B9D2
ILMN_1677824	0.318796	7.81695	3.25223	0.00308147	0.0405961	-1.82299	RAB4A
ILMN_1807981	-0.388301	9.19388	-3.24952	0.00310252	0.040802	-1.82921	SIGIRR
ILMN_2180519	-0.539138	11.8006	-3.24916	0.00310536	0.0408156	-1.83005	LOC729603
ILMN_1758784	0.1326	7.07522	3.24887	0.00310763	0.0408217	-1.83072	ATP2C1
ILMN_1765032	-0.517118	7.70943	-3.24813	0.00311338	0.0408735	-1.83241	LOC440993
ILMN_1696615	0.135442	7.04758	3.24738	0.00311929	0.0409029	-1.83414	CA8
ILMN_1810712	-0.183292	7.87236	-3.24715	0.00312105	0.0409029	-1.83466	ARHGEF12
ILMN_1815141	-0.154824	7.29259	-3.24604	0.0031298	0.0409168	-1.83722	MTR
ILMN_1741156	0.223977	7.5198	3.24584	0.00313138	0.0409168	-1.83768	ARMCX5
ILMN_1673896	-0.260668	7.64725	-3.24582	0.00313148	0.0409168	-1.83771	MAP3K13
ILMN_2202948	0.209919	7.12652	3.24566	0.0031328	0.0409168	-1.83809	BUB1
ILMN_1664912	-0.430417	8.49923	-3.24552	0.00313385	0.0409168	-1.8384	IL11RA
ILMN_1730620	-0.20475	8.33095	-3.2454	0.00313478	0.0409168	-1.83867	ARRB1
ILMN_1711928	-0.263014	8.08146	-3.24484	0.00313926	0.0409517	-1.83998	ACSF2
ILMN_1678203	0.147134	7.1799	3.24434	0.00314316	0.040953	-1.84111	RBMX2
ILMN_1662741	-0.180816	8.52626	-3.24395	0.00314628	0.040953	-1.84202	LPAR2
ILMN_1807600	-0.234528	8.17308	-3.2436	0.00314899	0.040953	-1.8428	NPLOC4
ILMN_1790978	-0.178635	8.49487	-3.24357	0.00314929	0.040953	-1.84289	ATG7
ILMN_1664698	-0.275974	8.1334	-3.24351	0.00314977	0.040953	-1.84303	UNC119
ILMN_1775677	-0.220842	9.19146	-3.24345	0.00315023	0.040953	-1.84316	TYSND1
ILMN_2410742	0.311486	7.54515	3.24286	0.00315486	0.0409559	-1.8445	JMJD1C
ILMN_1733559	0.849778	11.9964	3.24277	0.0031556	0.0409559	-1.84472	RNA28S5
ILMN_2056002	0.283724	7.62697	3.24236	0.00315882	0.0409704	-1.84565	ANP32AP1
ILMN_1762674	0.134235	6.94982	3.24001	0.00317759	0.0411666	-1.85107	NUP43
ILMN_1796407	-0.222178	10.8667	-3.23974	0.00317967	0.04117	-1.85166	SS18L2
ILMN_1677432	-0.296549	7.93091	-3.2395	0.00318166	0.0411721	-1.85224	SRGAP1
ILMN_2352131	-0.284841	11.102	-3.23838	0.00319056	0.0412402	-1.85479	ERBB2
ILMN_1675258	-0.240921	7.2482	-3.23782	0.00319507	0.0412514	-1.85608	LOC441268
ILMN_1720233	-0.199206	8.08547	-3.23584	0.00321101	0.0414097	-1.86063	CWC25
ILMN_1694589	-0.259769	10.9428	-3.23483	0.00321916	0.04145	-1.86294	PAQR8
ILMN_1654772	-0.140413	6.97032	-3.23479	0.00321944	0.04145	-1.86302	LOC651511
ILMN_1809400	0.137098	7.24864	3.23477	0.00321963	0.04145	-1.86308	FAM49B
ILMN_2374352	-0.287268	8.10296	-3.23073	0.00325247	0.041848	-1.87235	DBNDD1
ILMN_1669584	0.319293	7.2885	3.23051	0.00325425	0.041848	-1.87285	ILF3
ILMN_3287422	0.154504	7.22622	3.23025	0.00325639	0.0418517	-1.87345	LOC650515
ILMN_2363621	0.238123	8.57514	3.22994	0.00325894	0.0418607	-1.87416	RBBP8
ILMN_2334693	-0.347155	8.83765	-3.2294	0.00326331	0.0418821	-1.87539	NARF
ILMN_1714850	0.11582	7.21612	3.22928	0.00326431	0.0418821	-1.87567	HSGT1
ILMN_3305899	0.107481	6.99734	3.2289	0.00326738	0.0418957	-1.87653	RPL32
ILMN_1759232	0.235122	7.55925	3.2287	0.00326907	0.0418957	-1.877	IRS1
ILMN_3218292	-0.467348	9.35341	-3.22787	0.00327588	0.0419354	-1.8789	PAXIP1-AS1
ILMN_1745469	0.142053	7.08663	3.2273	0.00328054	0.0419713	-1.8802	SEC24B
ILMN_2390416	-0.235064	8.72381	-3.22683	0.00328439	0.0419968	-1.88127	BAG6
ILMN_1694731	-0.31304	9.76143	-3.22624	0.00328926	0.0420353	-1.88262	CLCN7
ILMN_1693668	0.397565	7.92835	3.22595	0.00329168	0.0420424	-1.8833	WAPL
ILMN_2384241	0.241378	9.27557	3.22486	0.00330067	0.0421333	-1.88578	TGFBR2
ILMN_2362847	0.181321	7.27515	3.22422	0.003306	0.0421776	-1.88726	PPARA
ILMN_2054442	0.21077	8.31919	3.22357	0.00331143	0.042223	-1.88876	ZNF146
ILMN_1677138	0.236453	8.39151	3.22245	0.00332073	0.042311	-1.89132	POLR2J3
ILMN_1660439	0.574117	8.75695	3.22229	0.00332207	0.042311	-1.89169	RPL3
ILMN_1800912	0.268437	8.63107	3.22203	0.00332425	0.0423149	-1.89229	ZNF106
ILMN_1805800	0.316102	8.49328	3.22108	0.00333209	0.042367	-1.89444	RAB5A
ILMN_2347314	0.189022	7.47199	3.22012	0.00334017	0.042433	-1.89665	ARNT
ILMN_2340065	-0.181823	11.4385	-3.22002	0.00334103	0.042433	-1.89689	UBL5
ILMN_1658498	0.43397	9.04642	3.21968	0.00334381	0.0424444	-1.89764	SLC44A3
ILMN_1735093	0.22236	7.76979	3.2191	0.00334871	0.0424828	-1.89898	TIMELESS
ILMN_2396875	-0.36603	8.74632	-3.21887	0.00335062	0.0424832	-1.8995	IGFBP3
ILMN_1683552	0.101061	6.92761	3.21816	0.0033566	0.0425245	-1.90113	SSBP3
ILMN_2382126	0.195735	7.35645	3.21748	0.00336236	0.0425423	-1.9027	PPFIA1
ILMN_1665686	-0.128584	7.17292	-3.21742	0.00336281	0.0425423	-1.90282	PIEZO2
ILMN_1749243	0.187492	7.14161	3.21699	0.00336642	0.0425642	-1.9038	BANF1
ILMN_1674009	-0.294206	9.00428	-3.21657	0.00337001	0.0425857	-1.90477	TKTL1
ILMN_1808354	0.117277	6.99025	3.21626	0.00337259	0.0425945	-1.90547	SLC4A7
ILMN_1669508	-0.230009	8.84223	-3.21501	0.0033832	0.0427046	-1.90834	PAF1
ILMN_2302716	-0.283833	10.6457	-3.21245	0.00340498	0.0429316	-1.9142	ALDH18A1
ILMN_1758918	-0.259585	10.5832	-3.21183	0.00341025	0.0429741	-1.91561	BRD2
ILMN_2282077	-0.226562	8.16809	-3.2116	0.00341226	0.0429755	-1.91615	MIB2
ILMN_1804337	-0.157512	7.43053	-3.21058	0.00342094	0.0430609	-1.91847	LOC653234
ILMN_2202423	0.135764	7.05601	3.20973	0.00342829	0.0431211	-1.92043	HELLS
ILMN_1777564	0.23096	7.88518	3.20955	0.0034298	0.0431211	-1.92083	MAD2L1
ILMN_3235168	-0.179822	10.1095	-3.20918	0.00343301	0.0431211	-1.92168	MUL1
ILMN_1660832	0.413184	11.6006	3.20809	0.00344234	0.0432099	-1.92416	RPL18A
ILMN_2117809	-0.513408	10.3913	-3.20765	0.00344618	0.0432341	-1.92518	DUXAP3
ILMN_1656254	0.140005	7.08604	3.20724	0.00344973	0.043244	-1.92612	NOTCH2NL
ILMN_1789123	0.169198	7.46287	3.20709	0.00345098	0.043244	-1.92645	PLK4
ILMN_1789505	0.119833	7.09889	3.20689	0.00345271	0.043244	-1.92691	ITPR1
ILMN_1711030	-0.25803	9.30118	-3.20657	0.00345546	0.0432521	-1.92763	OPLAH
ILMN_1783444	0.150316	7.02181	3.20637	0.00345718	0.0432521	-1.92809	DVL1
ILMN_3237755	-0.104961	6.94579	-3.20509	0.00346832	0.0433675	-1.93102	SSPO
ILMN_1717975	-0.165868	7.15447	-3.20466	0.00347209	0.0433905	-1.93201	CYHR1
ILMN_2158242	0.249498	9.07834	3.20338	0.00348315	0.0434891	-1.93492	SHOC2
ILMN_1743763	-0.282114	8.39641	-3.20331	0.00348382	0.0434891	-1.93509	TJAP1
ILMN_1803953	0.268252	9.66784	3.20147	0.00349988	0.0436204	-1.93929	LINC00493
ILMN_1666494	0.196887	7.2034	3.20144	0.00350015	0.0436204	-1.93936	CRK
ILMN_3240901	-0.262488	8.85233	-3.20136	0.00350086	0.0436204	-1.93955	ZBTB7C
ILMN_1711452	0.254161	7.34095	3.20122	0.00350206	0.0436204	-1.93986	UEVLD
ILMN_3294235	-0.487691	11.5721	-3.20099	0.0035041	0.0436218	-1.94039	LOC100133177
ILMN_2368292	-0.193085	10.5044	-3.19973	0.00351518	0.0437116	-1.94327	TSEN34
ILMN_1695645	0.200985	9.67091	3.19923	0.00351956	0.043742	-1.94441	CETN2
ILMN_1685483	-0.132396	6.97774	-3.1983	0.00352772	0.0438193	-1.94652	FETUB
ILMN_1742981	0.43315	8.50102	3.19794	0.00353096	0.0438355	-1.94736	TUBA1A
ILMN_1749081	-0.268108	10.1462	-3.19711	0.00353824	0.0439018	-1.94924	AUTS2
ILMN_1667453	-0.248467	8.32204	-3.19678	0.0035412	0.0439144	-1.95	HINFP
ILMN_1753016	0.383536	8.36174	3.19574	0.00355041	0.0440045	-1.95237	MRPL35
ILMN_2374159	0.340096	9.90696	3.1948	0.00355878	0.0440714	-1.95452	HERPUD1
ILMN_2177460	0.123406	6.87268	3.19469	0.00355971	0.0440714	-1.95476	AQR
ILMN_1802397	-0.356309	10.9056	-3.19405	0.00356545	0.0441183	-1.95623	GNA11
ILMN_1768363	-0.166065	7.94045	-3.19363	0.00356916	0.0441401	-1.95718	BAP1
ILMN_1699703	0.400694	10.1238	3.19167	0.00358672	0.0443041	-1.96166	ARCN1
ILMN_1673711	0.303111	10.3695	3.19149	0.00358831	0.0443041	-1.96206	HSP90AB1
ILMN_2229032	-0.195271	7.99303	-3.19092	0.00359341	0.0443429	-1.96336	NME6
ILMN_1885771	-0.193581	7.04015	-3.19029	0.0035991	0.0443889	-1.9648	FLJ42351
ILMN_2398903	0.158734	7.55693	3.18965	0.00360486	0.0444114	-1.96626	HAX1
ILMN_2408908	0.133444	7.10654	3.18797	0.00362008	0.0445505	-1.9701	MAP4K5
ILMN_1727444	-0.186287	7.70072	-3.18722	0.00362684	0.0446094	-1.97181	PAGR1
ILMN_1695917	-0.253984	10.6442	-3.18632	0.00363498	0.0446852	-1.97385	C5orf15
ILMN_2089073	-0.260681	11.4892	-3.18514	0.00364572	0.0447685	-1.97654	ATP9A
ILMN_2101920	0.318469	7.60144	3.18468	0.00364988	0.0447727	-1.97758	HNRNPH1
ILMN_1799024	-0.167253	7.59258	-3.18467	0.00365003	0.0447727	-1.97762	VAC14
ILMN_1725244	0.289726	7.9766	3.18428	0.00365354	0.0447911	-1.9785	HAT1
ILMN_3248035	-0.0869121	6.9119	-3.18303	0.00366502	0.0448835	-1.98136	NTN5
ILMN_1807873	-0.283755	8.78992	-3.18185	0.00367583	0.044959	-1.98405	SNX6
ILMN_2386982	-0.221256	9.41851	-3.18171	0.00367714	0.044959	-1.98437	PRKCZ
ILMN_1719392	0.291275	9.76988	3.17939	0.0036985	0.045185	-1.98965	FH
ILMN_3244117	-0.381808	8.12052	-3.17907	0.00370146	0.045185	-1.99038	STMN3
ILMN_1778611	0.257073	8.67812	3.17894	0.00370261	0.045185	-1.99067	GBAS
ILMN_1666553	-0.23619	8.26866	-3.17883	0.00370362	0.045185	-1.99091	SLC25A19
ILMN_1725612	0.194382	7.31519	3.17813	0.00371013	0.0452194	-1.99251	NUP50
ILMN_3260715	-0.17995	8.65741	-3.17809	0.00371044	0.0452194	-1.99259	CRTC3
ILMN_1708906	-0.205998	10.6243	-3.17752	0.0037158	0.0452602	-1.99391	CNOT11
ILMN_1698243	-0.250278	9.76227	-3.17727	0.00371812	0.0452641	-1.99448	GLMP
ILMN_3283244	-0.191336	7.27936	-3.17668	0.00372358	0.0453062	-1.99581	LOC644936
ILMN_1659462	-0.197522	10.4174	-3.1754	0.00373547	0.0453932	-1.99872	DUSP23
ILMN_3241034	-0.362044	7.58108	-3.17512	0.0037381	0.0453932	-1.99936	SNORD3C
ILMN_1671565	-0.155058	12.1393	-3.17493	0.00373984	0.0453932	-1.99979	RNASET2
ILMN_1664978	0.335751	8.42784	3.17407	0.0037479	0.0453932	-2.00175	TJP2
ILMN_1804148	-0.32682	9.92686	-3.17376	0.00375076	0.0453932	-2.00245	TMED4
ILMN_1716384	0.211625	7.47758	3.17375	0.00375086	0.0453932	-2.00247	ATL2
ILMN_1714352	-0.275117	7.5329	-3.1734	0.00375414	0.0453932	-2.00327	DMWD
ILMN_1731287	0.34699	8.58414	3.17321	0.00375597	0.0453932	-2.00371	ARFGAP3
ILMN_1732089	-0.359893	9.01922	-3.17312	0.00375675	0.0453932	-2.0039	MRI1
ILMN_1713322	0.42717	8.12972	3.17312	0.00375683	0.0453932	-2.00392	CCZ1B
ILMN_1806037	0.312936	7.7814	3.1727	0.00376077	0.0454166	-2.00488	TK1
ILMN_1795341	0.262674	10.9538	3.17048	0.00378161	0.045642	-2.00992	SRSF1
ILMN_1720889	0.554732	9.21209	3.17028	0.00378348	0.045642	-2.01037	MSMO1
ILMN_1786080	0.100038	6.88461	3.16946	0.00379127	0.0456934	-2.01224	HTR4
ILMN_3291778	0.135722	6.9496	3.1694	0.00379178	0.0456934	-2.01237	ABCB10
ILMN_1721138	0.197521	8.39949	3.16871	0.00379839	0.0457487	-2.01395	GRPEL2
ILMN_1739199	-0.351179	7.8403	-3.16813	0.0038039	0.0457906	-2.01527	WASH3P
ILMN_1777706	-0.139383	6.90544	-3.16709	0.00381377	0.0458851	-2.01764	OR4C12
ILMN_1683575	0.127043	7.13374	3.16602	0.00382392	0.0459322	-2.02006	TMLHE
ILMN_1730433	0.456279	8.62701	3.16592	0.00382486	0.0459322	-2.02028	CD2AP
ILMN_3241139	-0.115876	6.91786	-3.16589	0.00382515	0.0459322	-2.02035	SNORD57
ILMN_1712019	0.168632	8.36556	3.1657	0.00382693	0.0459322	-2.02078	ANKRD17
ILMN_1791057	-0.284193	7.65388	-3.16513	0.00383243	0.0459322	-2.02209	IFNAR2
ILMN_1666449	-0.203885	7.79846	-3.16493	0.00383431	0.0459322	-2.02253	FAM134C
ILMN_1700238	-0.156213	7.44745	-3.16487	0.00383486	0.0459322	-2.02266	ZNF500
ILMN_1750693	0.233775	9.89681	3.16448	0.00383858	0.0459322	-2.02355	SSR1
ILMN_2318638	0.199613	8.86862	3.16445	0.00383889	0.0459322	-2.02362	TGIF1
ILMN_1680109	-0.349834	9.00828	-3.16434	0.00383998	0.0459322	-2.02388	COL4A3BP
ILMN_1744293	-0.311931	9.84042	-3.16433	0.00384004	0.0459322	-2.02389	CDHR5
ILMN_1685661	0.184068	8.03388	3.16272	0.00385546	0.0460599	-2.02755	RRP15
ILMN_1722905	-0.160545	9.68196	-3.16255	0.00385713	0.0460599	-2.02794	MRPS11
ILMN_1779401	0.40329	10.8796	3.16147	0.00386752	0.046128	-2.03039	CHP1
ILMN_1715188	0.205567	8.37388	3.16135	0.00386866	0.046128	-2.03066	USP8
ILMN_1698685	0.171813	6.93728	3.15963	0.00388529	0.0462951	-2.03457	MATN2
ILMN_1755911	0.105996	6.92017	3.15948	0.00388677	0.0462951	-2.03492	ING5
ILMN_1761108	-0.097449	6.9429	-3.15922	0.00388927	0.0463005	-2.03551	LOC645306
ILMN_1718766	-0.598406	12.2335	-3.15703	0.00391058	0.0464715	-2.04049	MT1F
ILMN_2364062	0.350058	7.19817	3.1569	0.00391186	0.0464715	-2.04078	ALYREF
ILMN_1786359	0.134489	7.21238	3.15548	0.00392572	0.0465959	-2.04401	RPL37
ILMN_3242582	-0.128228	7.11812	-3.15533	0.0039272	0.0465959	-2.04435	LOC652627
ILMN_2344956	0.626071	9.54509	3.15519	0.00392851	0.0465959	-2.04465	ACP1
ILMN_2335718	0.303943	10.4817	3.15489	0.00393144	0.046605	-2.04533	HNRNPAB
ILMN_1774196	-0.167473	10.1919	-3.15451	0.00393514	0.046605	-2.04619	URM1
ILMN_1772796	-0.254294	8.40666	-3.15446	0.00393567	0.046605	-2.04631	DYNLL2
ILMN_1811188	0.343528	7.93039	3.15427	0.00393752	0.046605	-2.04674	BCCIP
ILMN_1773901	0.184148	8.99004	3.15322	0.0039478	0.0467022	-2.04912	STX12
ILMN_2234310	-0.181101	8.17043	-3.15188	0.00396107	0.0468347	-2.05218	CPTP
ILMN_1766539	0.436728	8.09864	3.1488	0.00399148	0.047156	-2.05914	TAGLN2
ILMN_3288783	0.146714	7.10742	3.14775	0.00400201	0.0472239	-2.06154	LOC645693
ILMN_2226955	0.298357	7.17825	3.14771	0.00400235	0.0472239	-2.06162	VOPP1
ILMN_1679495	-0.191839	7.65	-3.14655	0.00401394	0.0473127	-2.06425	ULK3
ILMN_1687107	0.148014	7.87934	3.14652	0.0040142	0.0473127	-2.06431	RFWD3
ILMN_3242405	0.188444	7.08579	3.14632	0.00401623	0.0473127	-2.06478	RMRP
ILMN_1740351	-0.179046	10.8209	-3.14612	0.00401824	0.0473127	-2.06523	IST1
ILMN_1792689	0.540993	8.00073	3.1457	0.00402241	0.0473372	-2.06618	HIST1H2AC
ILMN_2396410	0.477917	8.25289	3.14528	0.00402668	0.0473626	-2.06714	CS
ILMN_1748651	-0.221488	11.7104	-3.14291	0.00405048	0.047565	-2.07251	PSMB3
ILMN_2373831	0.162206	7.08004	3.14264	0.00405316	0.047565	-2.07311	BTN3A3
ILMN_1770373	0.202871	7.39569	3.14251	0.00405446	0.047565	-2.0734	TMEM39A
ILMN_1773413	0.164599	6.9086	3.14231	0.0040565	0.047565	-2.07386	DOCK9
ILMN_1813833	-0.207109	7.83871	-3.14112	0.00406856	0.0476817	-2.07657	NARFL
ILMN_1798657	0.28148	7.98516	3.14071	0.00407264	0.0477048	-2.07748	TBL1XR1
ILMN_1767894	-0.148049	8.61864	-3.14046	0.00407526	0.0477107	-2.07807	POLB
ILMN_3307799	0.340146	8.60841	3.14005	0.00407935	0.0477131	-2.07898	PSMD4
ILMN_1664644	-0.299506	7.44948	-3.13977	0.0040822	0.0477131	-2.07962	ATG16L2
ILMN_1795247	0.117644	7.27924	3.13961	0.00408383	0.0477131	-2.07998	ARID2
ILMN_2318733	0.196603	7.25766	3.1396	0.00408391	0.0477131	-2.08	BNIP1
ILMN_1651254	-0.265008	11.7106	-3.13908	0.00408922	0.0477505	-2.08118	LPP
ILMN_2156953	0.143595	7.41728	3.13821	0.00409809	0.0478232	-2.08315	ZFAND6
ILMN_1670817	0.209044	8.56907	3.13805	0.00409968	0.0478232	-2.08351	GRPEL1
ILMN_1753008	-0.207923	7.62282	-3.13771	0.00410318	0.0478394	-2.08428	REXO1
ILMN_1664350	0.350122	7.34733	3.13745	0.00410583	0.0478456	-2.08487	GBA3
ILMN_2352245	-0.291021	7.85907	-3.13679	0.00411257	0.0478995	-2.08637	RASSF6
ILMN_1743316	-0.223264	8.12199	-3.13623	0.00411829	0.0479188	-2.08763	FAM109A
ILMN_3243705	0.30744	11.2839	3.13621	0.00411847	0.0479188	-2.08767	PDXDC1
ILMN_2399392	-0.236327	8.38086	-3.13539	0.0041269	0.0479922	-2.08953	SIL1
ILMN_1673252	0.342794	9.94506	3.13506	0.00413025	0.0480065	-2.09027	AIMP2
ILMN_1776076	-0.219809	8.6834	-3.13462	0.00413482	0.0480272	-2.09128	POFUT1
ILMN_1784238	-0.278649	8.91916	-3.13377	0.00414359	0.0480873	-2.09321	SEC22B
ILMN_1745778	-0.219837	8.13027	-3.13233	0.0041584	0.0482344	-2.09646	SLC45A4
ILMN_1806306	-0.149097	7.54657	-3.13175	0.00416439	0.0482792	-2.09777	SV2B
ILMN_2092536	0.360622	8.02737	3.13112	0.00417092	0.0482864	-2.0992	HSPE1
ILMN_1776998	0.26986	9.37333	3.13109	0.00417128	0.0482864	-2.09927	DNAJA4
ILMN_1655469	0.901731	10.0724	3.13107	0.00417142	0.0482864	-2.0993	TSPAN3
ILMN_1811301	-0.274972	7.48248	-3.13008	0.00418175	0.0483762	-2.10156	INPP5E
ILMN_3259176	-0.197091	7.50365	-3.12991	0.00418346	0.0483762	-2.10193	LOC100129555
ILMN_1694070	0.20516	7.14614	3.12865	0.0041966	0.0485033	-2.10478	FAM114A1
ILMN_1673649	0.295228	7.72944	3.12808	0.00420255	0.0485473	-2.10607	HYOU1
ILMN_3214558	0.107642	7.00697	3.12637	0.00422045	0.0486594	-2.10994	LOC100131512
ILMN_3262454	0.102124	6.95313	3.12563	0.00422816	0.0486949	-2.1116	CTDSP2
ILMN_1757867	-0.121844	7.01221	-3.12562	0.00422825	0.0486949	-2.11162	MT1DP
ILMN_1801923	0.106399	7.0753	3.12481	0.00423676	0.0487681	-2.11345	ATF1
ILMN_1815012	-0.228371	9.22864	-3.12419	0.00424335	0.0488039	-2.11487	EXOC7
ILMN_1729217	-0.196022	8.25287	-3.12409	0.00424437	0.0488039	-2.11509	FAM131A
ILMN_1769757	0.202463	7.7259	3.12353	0.00425034	0.0488039	-2.11637	DNAAF2
ILMN_1690223	0.288093	7.99589	3.12348	0.00425078	0.0488039	-2.11646	CNTNAP2
ILMN_1782085	0.0835963	7.01284	3.12339	0.00425175	0.0488039	-2.11667	DPH6
ILMN_1683959	0.129987	7.09113	3.12328	0.00425288	0.0488039	-2.11691	MED13L
ILMN_2390453	0.240036	7.68105	3.12309	0.00425498	0.0488039	-2.11736	BCKDHB
ILMN_1677113	0.123233	7.07117	3.12276	0.0042584	0.0488183	-2.11809	RNF8
ILMN_2152257	-0.460368	7.7732	-3.12216	0.00426475	0.0488663	-2.11945	SSTR2
ILMN_2070052	-0.508633	10.7864	-3.12095	0.00427755	0.0489731	-2.12218	LOC613037
ILMN_2372398	0.280167	8.07569	3.12085	0.00427864	0.0489731	-2.12241	ALDH5A1
ILMN_1680134	-0.292804	10.3305	-3.12067	0.00428057	0.0489731	-2.12282	CARM1
ILMN_1722292	0.170504	7.32181	3.11981	0.00428974	0.0490531	-2.12476	AVL9
ILMN_3239785	0.190232	8.08947	3.11943	0.00429379	0.0490747	-2.12562	LOC100134304
ILMN_1798546	-0.206809	8.29792	-3.11921	0.00429612	0.0490765	-2.12612	HDAC6
ILMN_2180929	-0.453529	11.4949	-3.11868	0.00430181	0.0491118	-2.12732	SLC16A12
ILMN_1722390	0.151437	7.20466	3.11832	0.00430562	0.0491118	-2.12813	CHRAC1
ILMN_2201580	-0.821682	8.99684	-3.11827	0.00430617	0.0491118	-2.12824	GSTM2
ILMN_2123559	-0.35261	8.06902	-3.11756	0.00431375	0.0491384	-2.12984	FAM73A
ILMN_1693045	-0.256421	8.94959	-3.11748	0.00431458	0.0491384	-2.13002	TMED1
ILMN_1705111	0.193478	7.66007	3.11639	0.00432623	0.0492395	-2.13247	FNDC3A
ILMN_1722834	-0.216643	7.84834	-3.11625	0.00432781	0.0492395	-2.13281	RGS12
ILMN_1653412	-0.318225	7.6302	-3.1154	0.00433691	0.0492627	-2.13472	RAX2
ILMN_1716359	-0.242266	7.82682	-3.11531	0.00433786	0.0492627	-2.13492	SLC19A3
ILMN_1719763	-0.175318	7.45782	-3.11523	0.00433871	0.0492627	-2.1351	WDR83
ILMN_1731001	0.118121	7.7496	3.11504	0.00434074	0.0492627	-2.13552	ERICH1
ILMN_1846517	-0.276909	7.4709	-3.1146	0.00434553	0.0492923	-2.13653	LOC100505715
ILMN_1656900	-0.277985	11.1424	-3.11277	0.00436529	0.0494915	-2.14065	SULT1A1
ILMN_2226628	0.139682	7.00688	3.11206	0.00437294	0.0495385	-2.14225	ZNF184
ILMN_2404385	-0.292584	11.0399	-3.11183	0.00437545	0.0495385	-2.14277	REPIN1
ILMN_1674024	0.122661	7.10252	3.11169	0.00437704	0.0495385	-2.1431	IKZF5
ILMN_1714990	-0.295718	9.51094	-3.11158	0.0043782	0.0495385	-2.14334	DBT
ILMN_1752303	-0.262197	9.82031	-3.11135	0.00438071	0.0495421	-2.14386	YY1AP1
ILMN_1756590	-0.240718	8.50574	-3.11002	0.00439513	0.0496706	-2.14685	SYS1
ILMN_1690524	0.203471	9.00676	3.1099	0.00439646	0.0496706	-2.14713	VAMP7
ILMN_1779639	-0.141851	7.22782	-3.10885	0.00440786	0.0497745	-2.14948	IRAK1BP1
ILMN_1913676	-0.117928	7.0876	-3.10829	0.00441401	0.0498191	-2.15075	HS.123511
ILMN_1821280	-0.135863	7.13282	-3.10764	0.00442114	0.0498245	-2.15222	GDF11
ILMN_1654320	-0.381309	8.46368	-3.10759	0.00442169	0.0498245	-2.15233	LOC644250
ILMN_1855746	-0.234469	7.98143	-3.10754	0.00442223	0.0498245	-2.15244	HS.154336
ILMN_1683204	-0.195256	8.82909	-3.10684	0.0044299	0.0498739	-2.15402	GMEB2
ILMN_2076250	0.196182	7.36466	3.10632	0.00443564	0.0499136	-2.1552	GPBP1L1
ILMN_2405078	-0.254252	7.34993	-3.10607	0.00443833	0.0499191	-2.15575	OSBPL8
ILMN_2273224	-0.284838	8.04068	-3.10572	0.00444223	0.0499381	-2.15655	SLC4A5
ILMN_1815261	0.323573	7.89801	3.10536	0.00444622	0.0499466	-2.15737	PDIA4
ILMN_1769118	-0.201308	11.9224	-3.10525	0.0044474	0.0499466	-2.15761	2009-09-01
